# Supplementary material for: TMEM25 is a Par3-binding protein that attenuates claudin assembly during tight junction development
Source: EMBO Rep. 2023 Dec 18;25(1):13. doi: 10.1038/s44319-023-00018-0 (PMC10897455; doi:10.1038/s44319-023-00018-0)
Supplement: Supplementary file 2 — Source Data Fig. 1 [file 44319_2023_18_MOESM2_ESM.zip]

Archive with 25 entries (23 files):
- Figure EV2/
- __MACOSX/._Figure EV2
- Figure EV2/.DS_Store
- __MACOSX/Figure EV2/._.DS_Store
- Figure EV2/EV2A/
- Figure EV2/EV2A/Right_HA.tif
- __MACOSX/Figure EV2/EV2A/._Right_HA.tif
- Figure EV2/EV2A/Left_FLAG.tif
- __MACOSX/Figure EV2/EV2A/._Left_FLAG.tif
- Figure EV2/EV2A/Right_FLAG.tif
- __MACOSX/Figure EV2/EV2A/._Right_FLAG.tif
- Figure EV2/EV2A/Middle_FLAG.tif
- __MACOSX/Figure EV2/EV2A/._Middle_FLAG.tif
- Figure EV2/EV2A/.DS_Store
- __MACOSX/Figure EV2/EV2A/._.DS_Store
- Figure EV2/EV2A/Left_HA.tif
- __MACOSX/Figure EV2/EV2A/._Left_HA.tif
- Figure EV2/EV2A/Left_merge.tif
- __MACOSX/Figure EV2/EV2A/._Left_merge.tif
- Figure EV2/EV2A/Middle_merge.tif
- __MACOSX/Figure EV2/EV2A/._Middle_merge.tif
- Figure EV2/EV2A/Middle_HA.tif
- __MACOSX/Figure EV2/EV2A/._Middle_HA.tif
- Figure EV2/EV2A/Right_merge.tif
- __MACOSX/Figure EV2/EV2A/._Right_merge.tif
