# Supplementary material for: TMEM25 is a Par3-binding protein that attenuates claudin assembly during tight junction development
Source: EMBO Rep. 2023 Dec 18;25(1):13. doi: 10.1038/s44319-023-00018-0 (PMC10897455; doi:10.1038/s44319-023-00018-0)
Supplement: Supplementary file 3 — Source Data Fig. 2 [file 44319_2023_18_MOESM3_ESM.zip]

Archive with 72 entries (62 files):
- Figure_1/
- Figure_1/.DS_Store
- __MACOSX/Figure_1/._.DS_Store
- Figure_1/1H/
- Figure_1/1F/
- Figure_1/1G/
- Figure_1/1B/
- Figure_1/1E/
- Figure_1/1D/
- Figure_1/1C/
- Figure_1/1H/.DS_Store
- __MACOSX/Figure_1/1H/._.DS_Store
- Figure_1/1H/1H.tif
- __MACOSX/Figure_1/1H/._1H.tif
- Figure_1/1F/.DS_Store
- __MACOSX/Figure_1/1F/._.DS_Store
- Figure_1/1F/1F RT-PCR.tif
- __MACOSX/Figure_1/1F/._1F RT-PCR.tif
- Figure_1/1F/1F immunoblot.tif
- __MACOSX/Figure_1/1F/._1F immunoblot.tif
- Figure_1/1G/.DS_Store
- __MACOSX/Figure_1/1G/._.DS_Store
- Figure_1/1G/upper panels/
- Figure_1/1G/lower panels/
- Figure_1/1B/His(-).tif
- __MACOSX/Figure_1/1B/._His(-).tif
- Figure_1/1B/.DS_Store
- __MACOSX/Figure_1/1B/._.DS_Store
- Figure_1/1B/His(+).tif
- __MACOSX/Figure_1/1B/._His(+).tif
- Figure_1/1E/1E.tif
- __MACOSX/Figure_1/1E/._1E.tif
- Figure_1/1E/.DS_Store
- __MACOSX/Figure_1/1E/._.DS_Store
- Figure_1/1D/1D.tif
- __MACOSX/Figure_1/1D/._1D.tif
- Figure_1/1D/.DS_Store
- __MACOSX/Figure_1/1D/._.DS_Store
- Figure_1/1C/.DS_Store
- __MACOSX/Figure_1/1C/._.DS_Store
- Figure_1/1C/pulldown.tif
- __MACOSX/Figure_1/1C/._pulldown.tif
- Figure_1/1C/Input.tif
- __MACOSX/Figure_1/1C/._Input.tif
- Figure_1/1G/upper panels/.DS_Store
- __MACOSX/Figure_1/1G/upper panels/._.DS_Store
- Figure_1/1G/upper panels/FLAG_xy.tif
- __MACOSX/Figure_1/1G/upper panels/._FLAG_xy.tif
- Figure_1/1G/upper panels/FLAG_xz.tif
- __MACOSX/Figure_1/1G/upper panels/._FLAG_xz.tif
- Figure_1/1G/upper panels/ZO1_xz.tif
- __MACOSX/Figure_1/1G/upper panels/._ZO1_xz.tif
- Figure_1/1G/upper panels/ZO1_xy.tif
- __MACOSX/Figure_1/1G/upper panels/._ZO1_xy.tif
- Figure_1/1G/upper panels/Merge_xz.tif
- __MACOSX/Figure_1/1G/upper panels/._Merge_xz.tif
- Figure_1/1G/upper panels/Merge_xy.tif
- __MACOSX/Figure_1/1G/upper panels/._Merge_xy.tif
- Figure_1/1G/lower panels/Par3_xz.tif
- __MACOSX/Figure_1/1G/lower panels/._Par3_xz.tif
- Figure_1/1G/lower panels/.DS_Store
- __MACOSX/Figure_1/1G/lower panels/._.DS_Store
- Figure_1/1G/lower panels/Par3_xy.tif
- __MACOSX/Figure_1/1G/lower panels/._Par3_xy.tif
- Figure_1/1G/lower panels/FLAG_xy.tif
- __MACOSX/Figure_1/1G/lower panels/._FLAG_xy.tif
- Figure_1/1G/lower panels/FLAG_xz.tif
- __MACOSX/Figure_1/1G/lower panels/._FLAG_xz.tif
- Figure_1/1G/lower panels/Merge_xz.tif
- __MACOSX/Figure_1/1G/lower panels/._Merge_xz.tif
- Figure_1/1G/lower panels/Merge_xy.tif
- __MACOSX/Figure_1/1G/lower panels/._Merge_xy.tif
