# Supplementary material for: TMEM25 is a Par3-binding protein that attenuates claudin assembly during tight junction development
Source: EMBO Rep. 2023 Dec 18;25(1):13. doi: 10.1038/s44319-023-00018-0 (PMC10897455; doi:10.1038/s44319-023-00018-0)
Supplement: Supplementary file 4 — Source Data Fig. 3 [file 44319_2023_18_MOESM4_ESM.zip]

Archive with 68 entries (59 files):
- Figure_2/
- __MACOSX/._Figure_2
- Figure_2/.DS_Store
- __MACOSX/Figure_2/._.DS_Store
- Figure_2/2G/
- Figure_2/2A/
- Figure_2/2F/
- Figure_2/2C/
- Figure_2/2D/
- Figure_2/2E/
- Figure_2/2B/
- Figure_2/2G/.DS_Store
- __MACOSX/Figure_2/2G/._.DS_Store
- Figure_2/2G/2G.tif
- __MACOSX/Figure_2/2G/._2G.tif
- Figure_2/2A/.DS_Store
- __MACOSX/Figure_2/2A/._.DS_Store
- Figure_2/2A/2A.tif
- __MACOSX/Figure_2/2A/._2A.tif
- Figure_2/2F/.DS_Store
- __MACOSX/Figure_2/2F/._.DS_Store
- Figure_2/2F/2F.tif
- __MACOSX/Figure_2/2F/._2F.tif
- Figure_2/2C/.DS_Store
- __MACOSX/Figure_2/2C/._.DS_Store
- Figure_2/2C/2C image data/
- Figure_2/2C/2C numerical data.xlsx
- __MACOSX/Figure_2/2C/._2C numerical data.xlsx
- Figure_2/2D/.DS_Store
- __MACOSX/Figure_2/2D/._.DS_Store
- Figure_2/2D/2D.tif
- __MACOSX/Figure_2/2D/._2D.tif
- Figure_2/2E/.DS_Store
- __MACOSX/Figure_2/2E/._.DS_Store
- Figure_2/2E/2E numerical data.xls
- __MACOSX/Figure_2/2E/._2E numerical data.xls
- Figure_2/2E/2E.tif
- __MACOSX/Figure_2/2E/._2E.tif
- Figure_2/2B/.DS_Store
- __MACOSX/Figure_2/2B/._.DS_Store
- Figure_2/2B/2B.tif
- __MACOSX/Figure_2/2B/._2B.tif
- Figure_2/2C/2C image data/Right_HA.tif
- __MACOSX/Figure_2/2C/2C image data/._Right_HA.tif
- Figure_2/2C/2C image data/Right PLA signal.tif
- __MACOSX/Figure_2/2C/2C image data/._Right PLA signal.tif
- Figure_2/2C/2C image data/.DS_Store
- __MACOSX/Figure_2/2C/2C image data/._.DS_Store
- Figure_2/2C/2C image data/Left PLA signal.tif
- __MACOSX/Figure_2/2C/2C image data/._Left PLA signal.tif
- Figure_2/2C/2C image data/Right FLAG.tif
- __MACOSX/Figure_2/2C/2C image data/._Right FLAG.tif
- Figure_2/2C/2C image data/Left  FLAG.tif
- __MACOSX/Figure_2/2C/2C image data/._Left  FLAG.tif
- Figure_2/2C/2C image data/Middle FLAG.tif
- __MACOSX/Figure_2/2C/2C image data/._Middle FLAG.tif
- Figure_2/2C/2C image data/Middle PLA signal.tif
- __MACOSX/Figure_2/2C/2C image data/._Middle PLA signal.tif
- Figure_2/2C/2C image data/Left_HA.tif
- __MACOSX/Figure_2/2C/2C image data/._Left_HA.tif
- Figure_2/2C/2C image data/Left_Merge.tif
- __MACOSX/Figure_2/2C/2C image data/._Left_Merge.tif
- Figure_2/2C/2C image data/Middle_Merge.tif
- __MACOSX/Figure_2/2C/2C image data/._Middle_Merge.tif
- Figure_2/2C/2C image data/Middle_HA.tif
- __MACOSX/Figure_2/2C/2C image data/._Middle_HA.tif
- Figure_2/2C/2C image data/Right_Merge.tif
- __MACOSX/Figure_2/2C/2C image data/._Right_Merge.tif
