# Supplementary material for: TMEM25 is a Par3-binding protein that attenuates claudin assembly during tight junction development
Source: EMBO Rep. 2023 Dec 18;25(1):13. doi: 10.1038/s44319-023-00018-0 (PMC10897455; doi:10.1038/s44319-023-00018-0)
Supplement: Supplementary file 4 — Source Data Fig. 3 [file 44319_2023_18_MOESM4_ESM.zip › Figure_2/2C/2C numerical data.xlsx]

## Sheet: 2C
		PLA signal positive cells (%)
		HA–TMEM25(–)	HA–TMEM25(+)
	#1	0.892857	97.7273
	#2	1.65289	95.7627
	#3	1.7094	98.4127
	Average	1.41838	97.3009
	STDEV	0.455996	1.37548
