# Supplementary material for: TMEM25 is a Par3-binding protein that attenuates claudin assembly during tight junction development
Source: EMBO Rep. 2023 Dec 18;25(1):13. doi: 10.1038/s44319-023-00018-0 (PMC10897455; doi:10.1038/s44319-023-00018-0)
Supplement: Supplementary file 4 — Source Data Fig. 3 [file 44319_2023_18_MOESM4_ESM.zip › Figure_2/2E/2E numerical data.xls]

## Sheet: 2E
			#1	#2	#3
FLAG
	Lysate	wt	89123.6	70236.8	21033.3
		chimera	110856	70027.7	36311.7
	IP	wt	100039	179446	109761
		chimera	106418	165129	130578
	A: IP/Lysate	wt	1.12248	2.55487	5.21843
		chimera	0.959965	2.35806	3.59602
HA
	Lysate	wt	65819.5	27519.3	4154.4
		chimera	121721	38259.4	39101
	IP	wt	82086.2	165858	36064.6
		chimera	32043.3	101667	49833.2
	B: IP/Lysate	wt	1.24714	6.02697	8.68108
		chimera	0.263251	2.65731	1.27447
	B/A	wt	1.11106	2.35901	1.66354
		chimera	0.27423	1.1269	0.354412
			#1	#2	#3	average	STDEV
	B/A	wt	1	1	1	1	0
		chimera	0.246818	0.477702	0.213047	0.312522	0.144043
