# Supplementary material for: TMEM25 is a Par3-binding protein that attenuates claudin assembly during tight junction development
Source: EMBO Rep. 2023 Dec 18;25(1):13. doi: 10.1038/s44319-023-00018-0 (PMC10897455; doi:10.1038/s44319-023-00018-0)
Supplement: Supplementary file 5 — Source Data Fig. 4 [file 44319_2023_18_MOESM5_ESM.zip]

Archive with 203 entries (193 files):
- Figure_3/
- Figure_3/3E/
- __MACOSX/Figure_3/._3E
- Figure_3/3B/
- Figure_3/3C/
- __MACOSX/Figure_3/._3C
- Figure_3/3D/
- __MACOSX/Figure_3/._3D
- Figure_3/.DS_Store
- __MACOSX/Figure_3/._.DS_Store
- Figure_3/3A/
- Figure_3/3E/.DS_Store
- __MACOSX/Figure_3/3E/._.DS_Store
- Figure_3/3E/3E numerical data.xls
- __MACOSX/Figure_3/3E/._3E numerical data.xls
- Figure_3/3E/3E image data/
- Figure_3/3B/.DS_Store
- __MACOSX/Figure_3/3B/._.DS_Store
- Figure_3/3B/3B numerical data.xlsx
- __MACOSX/Figure_3/3B/._3B numerical data.xlsx
- Figure_3/3C/3C numerical data.xls
- __MACOSX/Figure_3/3C/._3C numerical data.xls
- Figure_3/3C/.DS_Store
- __MACOSX/Figure_3/3C/._.DS_Store
- Figure_3/3C/3C xy images/
- __MACOSX/Figure_3/3C/._3C xy images
- Figure_3/3C/3C xz images/
- Figure_3/3D/.DS_Store
- __MACOSX/Figure_3/3D/._.DS_Store
- Figure_3/3D/3D image data/
- __MACOSX/Figure_3/3D/._3D image data
- Figure_3/3D/3D numerical data.xls
- __MACOSX/Figure_3/3D/._3D numerical data.xls
- Figure_3/3A/.DS_Store
- __MACOSX/Figure_3/3A/._.DS_Store
- Figure_3/3A/3A_RT-PCR.tif
- __MACOSX/Figure_3/3A/._3A_RT-PCR.tif
- Figure_3/3A/3A_immunoblot.tif
- __MACOSX/Figure_3/3A/._3A_immunoblot.tif
- Figure_3/3A/3A numerical data.xls
- __MACOSX/Figure_3/3A/._3A numerical data.xls
- Figure_3/3E/3E image data/0h_right_Cldn2.tif
- __MACOSX/Figure_3/3E/3E image data/._0h_right_Cldn2.tif
- Figure_3/3E/3E image data/0h_left_Ocln.tif
- __MACOSX/Figure_3/3E/3E image data/._0h_left_Ocln.tif
- Figure_3/3E/3E image data/.DS_Store
- __MACOSX/Figure_3/3E/3E image data/._.DS_Store
- Figure_3/3E/3E image data/0h_left_Cldn2.tif
- __MACOSX/Figure_3/3E/3E image data/._0h_left_Cldn2.tif
- Figure_3/3E/3E image data/0h_left_merge.tif
- __MACOSX/Figure_3/3E/3E image data/._0h_left_merge.tif
- Figure_3/3E/3E image data/0h_right_Ocln.tif
- __MACOSX/Figure_3/3E/3E image data/._0h_right_Ocln.tif
- Figure_3/3E/3E image data/0h_right_merge.tif
- __MACOSX/Figure_3/3E/3E image data/._0h_right_merge.tif
- Figure_3/3E/3E image data/2h_left_Ocln.tif
- __MACOSX/Figure_3/3E/3E image data/._2h_left_Ocln.tif
- Figure_3/3E/3E image data/2h_left_merge.tif
- __MACOSX/Figure_3/3E/3E image data/._2h_left_merge.tif
- Figure_3/3E/3E image data/2h_right_Ocln.tif
- __MACOSX/Figure_3/3E/3E image data/._2h_right_Ocln.tif
- Figure_3/3E/3E image data/2h_right_Cldn2.tif
- __MACOSX/Figure_3/3E/3E image data/._2h_right_Cldn2.tif
- Figure_3/3E/3E image data/2h_left_Cldn2.tif
- __MACOSX/Figure_3/3E/3E image data/._2h_left_Cldn2.tif
- Figure_3/3E/3E image data/2h_right_merge.tif
- __MACOSX/Figure_3/3E/3E image data/._2h_right_merge.tif
- Figure_3/3C/3C xy images/2h_middle_Ecad.tif
- __MACOSX/Figure_3/3C/3C xy images/._2h_middle_Ecad.tif
- Figure_3/3C/3C xy images/2h_middle_merge.tif
- __MACOSX/Figure_3/3C/3C xy images/._2h_middle_merge.tif
- Figure_3/3C/3C xy images/2h_middle_ZO1.tif
- __MACOSX/Figure_3/3C/3C xy images/._2h_middle_ZO1.tif
- Figure_3/3C/3C xy images/2h_right_ZO1.tif
- __MACOSX/Figure_3/3C/3C xy images/._2h_right_ZO1.tif
- Figure_3/3C/3C xy images/6h_left_merge.tif
- __MACOSX/Figure_3/3C/3C xy images/._6h_left_merge.tif
- Figure_3/3C/3C xy images/.DS_Store
- __MACOSX/Figure_3/3C/3C xy images/._.DS_Store
- Figure_3/3C/3C xy images/2h_right_Ecad.tif
- __MACOSX/Figure_3/3C/3C xy images/._2h_right_Ecad.tif
- Figure_3/3C/3C xy images/6h_middle_Ecad.tif
- __MACOSX/Figure_3/3C/3C xy images/._6h_middle_Ecad.tif
- Figure_3/3C/3C xy images/6h_left_ZO1.tif
- __MACOSX/Figure_3/3C/3C xy images/._6h_left_ZO1.tif
- Figure_3/3C/3C xy images/2h_left_ZO1.tif
- __MACOSX/Figure_3/3C/3C xy images/._2h_left_ZO1.tif
- Figure_3/3C/3C xy images/6h_middle_merge.tif
- __MACOSX/Figure_3/3C/3C xy images/._6h_middle_merge.tif
- Figure_3/3C/3C xy images/6h_right_ZO1.tif
- __MACOSX/Figure_3/3C/3C xy images/._6h_right_ZO1.tif
- Figure_3/3C/3C xy images/0h_left_merge.tif
- __MACOSX/Figure_3/3C/3C xy images/._0h_left_merge.tif
- Figure_3/3C/3C xy images/0h_middle_merge.tif
- __MACOSX/Figure_3/3C/3C xy images/._0h_middle_merge.tif
- Figure_3/3C/3C xy images/0h_right_merge.tif
- __MACOSX/Figure_3/3C/3C xy images/._0h_right_merge.tif
- Figure_3/3C/3C xy images/0h_right_ZO1.tif
- __MACOSX/Figure_3/3C/3C xy images/._0h_right_ZO1.tif
- Figure_3/3C/3C xy images/6h_middle_ZO1.tif
- __MACOSX/Figure_3/3C/3C xy images/._6h_middle_ZO1.tif
- Figure_3/3C/3C xy images/2h_left_merge.tif
- __MACOSX/Figure_3/3C/3C xy images/._2h_left_merge.tif
- Figure_3/3C/3C xy images/6h_left_Ecad.tif
- __MACOSX/Figure_3/3C/3C xy images/._6h_left_Ecad.tif
- Figure_3/3C/3C xy images/0h_middle_Ecad.tif
- __MACOSX/Figure_3/3C/3C xy images/._0h_middle_Ecad.tif
- Figure_3/3C/3C xy images/6h_right_Ecad.tif
- __MACOSX/Figure_3/3C/3C xy images/._6h_right_Ecad.tif
- Figure_3/3C/3C xy images/0h_left_Ecad.tif
- __MACOSX/Figure_3/3C/3C xy images/._0h_left_Ecad.tif
- Figure_3/3C/3C xy images/6h_right_merge.tif
- __MACOSX/Figure_3/3C/3C xy images/._6h_right_merge.tif
- Figure_3/3C/3C xy images/2h_left_Ecad.tif
- __MACOSX/Figure_3/3C/3C xy images/._2h_left_Ecad.tif
- Figure_3/3C/3C xy images/0h_middle_ZO1.tif
- __MACOSX/Figure_3/3C/3C xy images/._0h_middle_ZO1.tif
- Figure_3/3C/3C xy images/0h_left_ZO1.tif
- __MACOSX/Figure_3/3C/3C xy images/._0h_left_ZO1.tif
- Figure_3/3C/3C xy images/2h_right_merge.tif
- __MACOSX/Figure_3/3C/3C xy images/._2h_right_merge.tif
- Figure_3/3C/3C xy images/0h_right_Ecad.tif
- __MACOSX/Figure_3/3C/3C xy images/._0h_right_Ecad.tif
- Figure_3/3C/3C xz images/2h_middle_Ecad.tif
- __MACOSX/Figure_3/3C/3C xz images/._2h_middle_Ecad.tif
- Figure_3/3C/3C xz images/2h_middle_merge.tif
- __MACOSX/Figure_3/3C/3C xz images/._2h_middle_merge.tif
- Figure_3/3C/3C xz images/2h_middle_ZO1.tif
- __MACOSX/Figure_3/3C/3C xz images/._2h_middle_ZO1.tif
- Figure_3/3C/3C xz images/2h_right_ZO1.tif
- __MACOSX/Figure_3/3C/3C xz images/._2h_right_ZO1.tif
- Figure_3/3C/3C xz images/6h_left_merge.tif
- __MACOSX/Figure_3/3C/3C xz images/._6h_left_merge.tif
- Figure_3/3C/3C xz images/.DS_Store
- __MACOSX/Figure_3/3C/3C xz images/._.DS_Store
- Figure_3/3C/3C xz images/2h_right_Ecad.tif
- __MACOSX/Figure_3/3C/3C xz images/._2h_right_Ecad.tif
- Figure_3/3C/3C xz images/6h_middle_Ecad.tif
- __MACOSX/Figure_3/3C/3C xz images/._6h_middle_Ecad.tif
- Figure_3/3C/3C xz images/6h_left_ZO1.tif
- __MACOSX/Figure_3/3C/3C xz images/._6h_left_ZO1.tif
- Figure_3/3C/3C xz images/2h_left_ZO1.tif
- __MACOSX/Figure_3/3C/3C xz images/._2h_left_ZO1.tif
- Figure_3/3C/3C xz images/6h_middle_merge.tif
- __MACOSX/Figure_3/3C/3C xz images/._6h_middle_merge.tif
- Figure_3/3C/3C xz images/6h_right_ZO1.tif
- __MACOSX/Figure_3/3C/3C xz images/._6h_right_ZO1.tif
- Figure_3/3C/3C xz images/0h_left_merge.tif
- __MACOSX/Figure_3/3C/3C xz images/._0h_left_merge.tif
- Figure_3/3C/3C xz images/0h_middle_merge.tif
- __MACOSX/Figure_3/3C/3C xz images/._0h_middle_merge.tif
- Figure_3/3C/3C xz images/0h_right_merge.tif
- __MACOSX/Figure_3/3C/3C xz images/._0h_right_merge.tif
- Figure_3/3C/3C xz images/0h_right_ZO1.tif
- __MACOSX/Figure_3/3C/3C xz images/._0h_right_ZO1.tif
- Figure_3/3C/3C xz images/6h_middle_ZO1.tif
- __MACOSX/Figure_3/3C/3C xz images/._6h_middle_ZO1.tif
- Figure_3/3C/3C xz images/2h_left_merge.tif
- __MACOSX/Figure_3/3C/3C xz images/._2h_left_merge.tif
- Figure_3/3C/3C xz images/6h_left_Ecad.tif
- __MACOSX/Figure_3/3C/3C xz images/._6h_left_Ecad.tif
- Figure_3/3C/3C xz images/0h_middle_Ecad.tif
- __MACOSX/Figure_3/3C/3C xz images/._0h_middle_Ecad.tif
- Figure_3/3C/3C xz images/6h_right_Ecad.tif
- __MACOSX/Figure_3/3C/3C xz images/._6h_right_Ecad.tif
- Figure_3/3C/3C xz images/0h_left_Ecad.tif
- __MACOSX/Figure_3/3C/3C xz images/._0h_left_Ecad.tif
- Figure_3/3C/3C xz images/6h_right_merge.tif
- __MACOSX/Figure_3/3C/3C xz images/._6h_right_merge.tif
- Figure_3/3C/3C xz images/2h_left_Ecad.tif
- __MACOSX/Figure_3/3C/3C xz images/._2h_left_Ecad.tif
- Figure_3/3C/3C xz images/0h_middle_ZO1.tif
- __MACOSX/Figure_3/3C/3C xz images/._0h_middle_ZO1.tif
- Figure_3/3C/3C xz images/0h_left_ZO1.tif
- __MACOSX/Figure_3/3C/3C xz images/._0h_left_ZO1.tif
- Figure_3/3C/3C xz images/2h_right_merge.tif
- __MACOSX/Figure_3/3C/3C xz images/._2h_right_merge.tif
- Figure_3/3C/3C xz images/0h_right_Ecad.tif
- __MACOSX/Figure_3/3C/3C xz images/._0h_right_Ecad.tif
- Figure_3/3D/3D image data/0h_right_Cldn1.tif
- __MACOSX/Figure_3/3D/3D image data/._0h_right_Cldn1.tif
- Figure_3/3D/3D image data/0h_left_Ocln.tif
- __MACOSX/Figure_3/3D/3D image data/._0h_left_Ocln.tif
- Figure_3/3D/3D image data/.DS_Store
- __MACOSX/Figure_3/3D/3D image data/._.DS_Store
- Figure_3/3D/3D image data/0h_left_Cldn1.tif
- __MACOSX/Figure_3/3D/3D image data/._0h_left_Cldn1.tif
- Figure_3/3D/3D image data/0h_left_merge.tif
- __MACOSX/Figure_3/3D/3D image data/._0h_left_merge.tif
- Figure_3/3D/3D image data/0h_right_Ocln.tif
- __MACOSX/Figure_3/3D/3D image data/._0h_right_Ocln.tif
- Figure_3/3D/3D image data/0h_right_merge.tif
- __MACOSX/Figure_3/3D/3D image data/._0h_right_merge.tif
- Figure_3/3D/3D image data/2h_left_Ocln.tif
- __MACOSX/Figure_3/3D/3D image data/._2h_left_Ocln.tif
- Figure_3/3D/3D image data/2h_right_Cldn1.tif
- __MACOSX/Figure_3/3D/3D image data/._2h_right_Cldn1.tif
- Figure_3/3D/3D image data/2h_left_merge.tif
- __MACOSX/Figure_3/3D/3D image data/._2h_left_merge.tif
- Figure_3/3D/3D image data/2h_right_Ocln.tif
- Figure_3/3D/3D image data/2h_left_Cldn1.tif
- __MACOSX/Figure_3/3D/3D image data/._2h_left_Cldn1.tif
- Figure_3/3D/3D image data/2h_right_merge.tif
