# Supplementary material for: TMEM25 is a Par3-binding protein that attenuates claudin assembly during tight junction development
Source: EMBO Rep. 2023 Dec 18;25(1):13. doi: 10.1038/s44319-023-00018-0 (PMC10897455; doi:10.1038/s44319-023-00018-0)
Supplement: Supplementary file 5 — Source Data Fig. 4 [file 44319_2023_18_MOESM5_ESM.zip › Figure_3/3E/3E numerical data.xls]

## Sheet: 3E
	CS 2h control RNA			CS 2h TMEM25 siRNA-1
	Distance (µm)	Intensity green (a.u.)	Intensity magenta (a.u.)	Distance (µm)	Intensity green (a.u.)	Intensity magenta (a.u.)
	0	7	6	0	5	18
	0.086	3	5	0.086	6	34
	0.172	8	9	0.172	5	5
	0.258	5	2	0.258	6	19
	0.344	4	11	0.345	3	7
	0.431	4	15	0.431	3	7
	0.517	2	28	0.517	3	8
	0.603	3	9	0.603	3	8
	0.689	5	19	0.689	3	8
	0.775	4	5	0.775	3	14
	0.861	4	11	0.862	7	7
	0.947	6	20	0.948	7	10
	1.033	8	18	1.034	7	10
	1.119	4	11	1.12	5	15
	1.205	3	11	1.206	7	11
	1.292	3	9	1.292	5	8
	1.378	2	9	1.379	7	0
	1.464	2	14	1.465	4	0
	1.55	3	13	1.551	4	5
	1.636	3	12	1.637	4	9
	1.722	2	21	1.723	6	1
	1.808	2	8	1.809	8	7
	1.894	3	8	1.896	9	4
	1.98	3	19	1.982	11	1
	2.066	3	8	2.068	14	5
	2.153	3	15	2.154	7	9
	2.239	3	11	2.24	7	10
	2.325	4	14	2.326	7	8
	2.411	5	9	2.413	5	10
	2.497	5	16	2.499	4	0
	2.583	4	11	2.585	4	17
	2.669	6	8	2.671	8	11
	2.755	6	7	2.757	8	1
	2.841	5	15	2.843	9	10
	2.927	3	14	2.93	9	10
	3.014	6	22	3.016	4	3
	3.1	4	16	3.102	4	2
	3.186	5	16	3.188	3	1
	3.272	3	12	3.274	6	1
	3.358	3	13	3.36	5	5
	3.444	3	56	3.447	6	4
	3.53	3	13	3.533	6	4
	3.616	7	20	3.619	8	6
	3.702	9	13	3.705	9	7
	3.789	6	15	3.791	8	7
	3.875	9	29	3.877	7	8
	3.961	14	64	3.964	7	5
	4.047	14	26	4.05	11	13
	4.133	7	14	4.136	11	18
	4.219	6	16	4.222	21	41
	4.305	6	26	4.308	46	70
	4.391	5	18	4.394	84	59
	4.477	9	22	4.481	115	106
	4.563	6	16	4.567	169	133
	4.65	3	22	4.653	139	114
	4.736	5	16	4.739	96	63
	4.822	8	8	4.825	31	21
	4.908	7	13	4.911	19	14
	4.994	12	20	4.998	10	8
	5.08	8	29	5.084	7	13
	5.166	5	30	5.17	6	8
	5.252	3	13	5.256	5	1
	5.338	6	13	5.342	5	2
	5.424	4	20	5.428	4	9
	5.511	4	26	5.515	6	14
	5.597	4	18	5.601	6	4
	5.683	2	17	5.687	11	10
	5.769	3	23	5.773	9	7
	5.855	4	16	5.859	10	10
	5.941	4	4	5.945	14	0
	6.027	4	9	6.032	14	0
	6.113	2	12	6.118	10	9
	6.199	3	24	6.204	5	8
	6.285	3	16	6.29	5	8
	6.372	4	25	6.376	4	7
	6.458	3	20	6.462	2	1
	6.544	7	8	6.549	3	7
	6.63	6	17	6.635	3	7
	6.716	5	5	6.721	3	20
	6.802	14	14	6.807	3	11
	6.888	12	18	6.893	4	16
	6.974	8	20	6.979	7	10
	7.06	6	22	7.066	5	8
	7.147	5	21	7.152	5	31
	7.233	5	19	7.238	5	17
	7.319	2	28	7.324	7	20
	7.405	5	12	7.41	3	6
	7.491	4	17	7.496	2	3
	7.577	4	17	7.583	4	10
	7.663	3	14	7.669	2	9
	7.749	4	24	7.755	4	19
	7.835	5	12	7.841	3	20
	7.921	2	15	7.927	3	14
	8.008	5	8	8.013	3	17
	8.094	4	27	8.1	5	27
	8.18	4	10	8.186	5	15
	8.266	5	15	8.272	3	5
	8.352	5	17	8.358	3	15
	8.438	4	19	8.444	1	11
	8.524	5	23	8.53	1	11
	8.61	5	40	8.617	2	10
	8.696	8	10	8.703	2	11
	8.782	9	18	8.789	2	11
	8.869	4	13	8.875	2	24
	8.955	4	12	8.961	3	11
	9.041	7	14	9.047	5	5
	9.127	6	28	9.134	5	5
	9.213	5	28	9.22	5	26
	9.299	7	15	9.306	5	29
	9.385	5	12	9.392	3	27
	9.471	4	16	9.478	4	68
	9.557	5	22	9.564	6	11
	9.643	5	11	9.651	6	14
	9.73	3	15	9.737	9	10
	9.816	3	25	9.823	6	25
	9.902	3	16	9.909	6	18
	9.988	5	23	9.995	3	21
	10.074	5	14	10.081	3	18
	10.16	5	13	10.168	5	34
	10.246	4	14	10.254	6	27
	10.332	4	17	10.34	6	10
	10.418	6	9	10.426	6	14
	10.505	3	16	10.512	15	9
	10.591	5	20	10.598	16	10
	10.677	3	21	10.685	12	28
	10.763	5	34	10.771	15	11
	10.849	3	17	10.857	8	7
	10.935	5	14	10.943	7	25
	11.021	4	12	11.029	7	25
	11.107	4	14	11.115	7	11
	11.193	3	14	11.202	10	20
	11.279	5	30	11.288	17	10
	11.366	5	14	11.374	17	21
	11.452	6	9	11.46	18	14
	11.538	7	25	11.546	8	15
	11.624	8	18	11.632	8	15
	11.71	12	11	11.719	8	22
	11.796	6	12	11.805	9	31
	11.882	6	12	11.891	13	12
	11.968	4	15	11.977	12	31
	12.054	3	19	12.063	8	9
	12.14	3	16	12.149	10	17
	12.227	4	12	12.236	6	28
	12.313	6	9	12.322	8	17
	12.399	6	9	12.408	8	11
	12.485	6	7	12.494	7	6
	12.571	8	18	12.58	13	13
	12.657	6	16	12.666	10	16
	12.743	3	14	12.753	12	19
	12.829	3	17	12.839	10	11
	12.915	7	6	12.925	8	18
	13.001	10	9	13.011	8	18
	13.088	5	13	13.097	6	32
	13.174	10	16	13.183	6	35
	13.26	3	4	13.27	5	16
	13.346	5	17	13.356	4	6
	13.432	3	15	13.442	5	15
	13.518	9	6	13.528	7	7
	13.604	10	22	13.614	7	19
	13.69	8	23	13.7	6	12
	13.776	11	23	13.787	6	8
	13.862	7	17	13.873	9	21
	13.949	14	16	13.959	9	15
	14.035	7	7	14.045	8	22
	14.121	10	10	14.131	8	22
	14.207	11	32	14.217	10	19
	14.293	6	8	14.304	8	6
	14.379	3	8	14.39	8	6
	14.465	4	7	14.476	9	14
	14.551	4	6	14.562	13	24
	14.637	5	8	14.648	14	18
	14.724	3	12	14.734	14	18
	14.81	2	11	14.821	18	16
	14.896	3	3	14.907	11	17
	14.982	3	9	14.993	10	17
	15.068	2	9	15.079	10	19
	15.154	3	16	15.165	5	23
	15.24	4	8	15.251	8	18
	15.326	3	12	15.337	9	15
	15.412	6	8	15.424	13	25
	15.498	3	5	15.51	7	12
	15.585	2	8	15.596	12	24
	15.671	3	9	15.682	13	11
	15.757	3	11	15.768	7	33
	15.843	4	13	15.854	4	19
	15.929	2	19	15.941	4	14
	16.015	3	9	16.027	5	27
	16.101	2	12	16.113	6	15
	16.187	3	13	16.199	6	18
	16.273	3	11	16.285	6	11
	16.359	3	3	16.371	4	17
	16.446	3	11	16.458	6	14
	16.532	5	10	16.544	4	16
	16.618	5	6	16.63	4	16
	16.704	8	11	16.716	8	16
	16.79	8	9	16.802	11	8
	16.876	7	10	16.888	10	20
	16.962	11	11	16.975	15	7
	17.048	24	22	17.061	14	11
	17.134	24	18	17.147	9	28
	17.22	27	22	17.233	9	28
	17.307	47	35	17.319	13	8
	17.393	72	63	17.405	9	24
	17.479	65	46	17.492	18	18
	17.565	49	45	17.578	13	15
	17.651	26	11	17.664	12	13
	17.737	13	35	17.75	14	15
	17.823	10	8	17.836	10	13
	17.909	7	18	17.922	7	19
	17.995	9	7	18.009	5	27
	18.082	4	3	18.095	8	15
	18.168	4	5	18.181	9	13
	18.254	4	7	18.267	14	9
	18.34	3	10	18.353	10	24
	18.426	2	21	18.439	9	13
	18.512	3	11	18.526	7	13
	18.598	4	10	18.612	10	25
	18.684	3	12	18.698	15	19
	18.77	4	10	18.784	17	16
	18.856	4	21	18.87	16	14
	18.943	4	6	18.956	12	13
	19.029	2	14	19.043	6	23
	19.115	4	5	19.129	6	4
	19.201	6	4	19.215	6	23
	19.287	3	7	19.301	8	14
	19.373	3	5	19.387	6	10
	19.459	2	8	19.473	9	9
	19.545	2	1	19.56	9	23
	19.631	4	5	19.646	8	15
	19.717	3	6	19.732	8	15
	19.804	4	1	19.818	20	20
	19.89	2	5	19.904	17	4
	19.976	2	5	19.99	26	12
	20.062	3	11	20.077	22	6
	20.148	1	5	20.163	27	2
	20.234	2	5	20.249	27	9
	20.32	3	12	20.335	27	9
	20.406	2	3	20.421	26	14
	20.492	3	13	20.507	21	15
	20.578	5	9	20.594	20	8
	20.665	2	13	20.68	21	10
	20.751	3	2	20.766	18	9
	20.837	3	7	20.852	16	5
	20.923	3	6	20.938	15	6
	21.009	6	1	21.024	17	5
	21.095	3	31	21.111	19	4
	21.181	3	4	21.197	17	13
	21.267	3	4	21.283	14	14
	21.353	2	8	21.369	7	5
	21.44	2	7	21.455	5	10
	21.526	2	16	21.541	4	16
	21.612	2	10	21.628	8	4
	21.698	3	5	21.714	9	20
	21.784	4	24	21.8	7	22
	21.87	3	13	21.886	6	8
	21.956	4	16	21.972	7	1
	22.042	2	11	22.058	3	5
	22.128	7	30	22.145	5	5
	22.214	7	17	22.231	5	5
	22.301	7	12	22.317	6	7
	22.387	10	7	22.403	3	9
	22.473	5	4	22.489	5	9
	22.559	4	9	22.575	4	4
	22.645	4	15	22.662	6	8
	22.731	7	3	22.748	4	9
	22.817	8	8	22.834	4	9
	22.903	11	2	22.92	2	11
	22.989	9	7	23.006	2	16
	23.075	10	12	23.092	2	3
	23.162	6	15	23.179	2	13
	23.248	5	19	23.265	2	1
	23.334	5	5	23.351	2	8
	23.42	4	18	23.437	3	13
	23.506	3	10	23.523	4	9
	23.592	3	7	23.609	2	12
	23.678	2	11	23.696	6	3
	23.764	5	14	23.782	5	9
	23.85	5	10	23.868	4	6
	23.936	9	63	23.954	7	8
	24.023	12	22	24.04	8	5
	24.109	20	15	24.126	7	9
	24.195	36	45	24.213	11	4
	24.281	53	27	24.299	11	9
	24.367	66	46	24.385	28	16
	24.453	61	34	24.471	16	14
	24.539	53	33	24.557	26	46
	24.625	60	26	24.643	71	27
	24.711	56	44	24.73	117	49
	24.798	55	39	24.816	148	43
	24.884	29	34	24.902	133	40
	24.97	20	27	24.988	97	43
	25.056	10	24	25.074	78	14
	25.142	8	21	25.16	35	10
	25.228	7	27	25.247	17	16
	25.314	8	10	25.333	17	16
	25.4	6	12	25.419	14	7
	25.486	7	17	25.505	13	4
	25.572	5	8	25.591	12	7
	25.659	4	14	25.677	11	5
	25.745	4	12	25.764	7	10
	25.831	3	13	25.85	8	9
	25.917	3	11	25.936	8	9
	26.003	3	18	26.022	10	2
	26.089	3	13	26.108	9	9
	26.175	3	9	26.194	16	2
	26.261	5	8	26.281	10	9
	26.347	6	7	26.367	11	14
	26.433	4	26	26.453	9	17
	26.52	6	8	26.539	6	6
	26.606	3	13	26.625	4	33
	26.692	3	18	26.711	2	13
	26.778	4	9	26.798	6	16
	26.864	4	15	26.884	4	10
	26.95	4	7	26.97	4	43
	27.036	3	20	27.056	4	13
	27.122	3	8	27.142	4	36
	27.208	3	9	27.228	4	7
	27.294	4	8	27.315	11	17
	27.381	3	10	27.401	3	7
	27.467	3	19	27.487	3	5
	27.553	4	17	27.573	4	16
	27.639	2	13	27.659	3	18
	27.725	2	16	27.745	4	8
	27.811	3	6	27.832	4	8
	27.897	3	8	27.918	6	8
	27.983	3	23	28.004	8	28
	28.069	4	9	28.09	4	73
	28.156	5	15	28.176	4	73
	28.242	6	10	28.262	6	22
	28.328	6	9	28.349	6	14
	28.414	3	6	28.435	6	14
	28.5	3	12	28.521	4	11
	28.586	2	20	28.607	4	9
	28.672	3	13	28.693	10	15
	28.758	3	11	28.779	6	10
	28.844	3	23	28.866	6	9
	28.93	2	17	28.952	6	25
	29.017	3	18	29.038	3	24
	29.103	2	9	29.124	3	11
	29.189	4	12	29.21	4	24
	29.275	4	17	29.296	4	9
	29.361	2	15	29.383	4	10
	29.447	2	8	29.469	4	10
	29.533	2	25	29.555	5	15
	29.619	2	20	29.641	4	34
	29.705	3	20	29.727	4	10
	29.791	3	16	29.813	4	13
	29.878	2	9	29.9	8	15
	29.964	3	7	29.986	8	23
	30.05	9	6	30.072	10	8
	30.136	9	6	30.158	10	11
	30.222	22	12	30.244	9	40
	30.308	21	10	30.33	9	29
	30.394	22	28	30.417	15	9
	30.48	17	7	30.503	6	6
	30.566	8	15	30.589	5	16
	30.652	7	8	30.675	5	16
	30.739	9	11	30.761	4	27
	30.825	8	18	30.847	7	14
	30.911	4	10	30.933	7	14
	30.997	4	13	31.02	7	17
	31.083	3	1	31.106	7	8
	31.169	3	11	31.192	4	15
	31.255	3	14	31.278	5	15
	31.341	2	7	31.364	4	10
	31.427	3	13	31.45	3	10
	31.514	3	17	31.537	3	10
	31.6	3	15	31.623	5	14
	31.686	2	21	31.709	7	6
	31.772	5	13	31.795	8	11
	31.858	7	10	31.881	6	9
	31.944	4	8	31.967	6	19
	32.03	2	26	32.054	10	11
	32.116	4	11	32.14	10	24
	32.202	4	11	32.226	9	21
	32.288	6	22	32.312	9	13
	32.375	9	7	32.398	6	11
	32.461	6	10	32.484	4	7
	32.547	5	37	32.571	5	6
