# Supplementary material for: TMEM25 is a Par3-binding protein that attenuates claudin assembly during tight junction development
Source: EMBO Rep. 2023 Dec 18;25(1):13. doi: 10.1038/s44319-023-00018-0 (PMC10897455; doi:10.1038/s44319-023-00018-0)
Supplement: Supplementary file 5 — Source Data Fig. 4 [file 44319_2023_18_MOESM5_ESM.zip › Figure_3/3B/3B numerical data.xlsx]

## Sheet: 3B
		Papp (x 10-6 cm/s)
	Time (h)	control RNA	TMEM25 siRNA-1	TMEM25 siRNA-2
	0	10.3124	10.0497	10.2645
	1	9.53932	5.0513	9.04212
	2	6.20758	1.8218	4.29145
	4	1.11251	0.16667	0.603248
	6	0.199045	0.178232	0.17113
	24	0.044269	0.0308892	0.0259337
		STDEV
	Time (h)	control RNA	TMEM25 siRNA-1	TMEM25 siRNA-2
	0	0.396811	0.105472	0.442604
	1	0.145998	0.325494	0.0151393
	2	0.116146	0.530827	0.0216005
	4	0.0282463	0.0405453	0.048847
	6	0.024329	0.040639	0.0488218
	24	0.0153727	0.0425288	0.00103157
