# Supplementary material for: TMEM25 is a Par3-binding protein that attenuates claudin assembly during tight junction development
Source: EMBO Rep. 2023 Dec 18;25(1):13. doi: 10.1038/s44319-023-00018-0 (PMC10897455; doi:10.1038/s44319-023-00018-0)
Supplement: Supplementary file 5 — Source Data Fig. 4 [file 44319_2023_18_MOESM5_ESM.zip › Figure_3/3C/3C numerical data.xls]

## Sheet: 3C
	CS 2h control RNA			CS 2h TMEM25 siRNA-1			CS 6h control RNA			CS 6h TMEM25 siRNA-1
	Distance (µm)	Intensity green (a.u.)	Intensity magenta (a.u.)	Distance (µm)	Intensity green (a.u.)	Intensity magenta (a.u.)	Distance (µm)	Intensity green (a.u.)	Intensity magenta (a.u.)	Distance (µm)	Intensity green (a.u.)	Intensity magenta (a.u.)
	0	7	7	0	4	12	0	5	10	0	4	11
	0.086	8	4	0.086	4	11	0.086	7	17	0.086	14	7
	0.172	6	20	0.172	5	9	0.172	6	9	0.172	7	13
	0.258	6	10	0.258	4	12	0.258	6	11	0.258	6	9
	0.345	8	7	0.344	5	9	0.345	5	13	0.345	3	3
	0.431	8	6	0.431	7	10	0.431	4	18	0.431	6	11
	0.517	9	0	0.517	5	7	0.517	4	12	0.517	4	26
	0.603	16	8	0.603	6	6	0.603	4	9	0.603	6	7
	0.689	11	3	0.689	7	21	0.689	6	9	0.689	7	8
	0.775	12	16	0.775	5	4	0.775	8	15	0.775	8	15
	0.861	16	2	0.861	6	11	0.861	13	14	0.862	5	8
	0.948	15	4	0.947	5	15	0.948	11	11	0.948	5	7
	1.034	13	13	1.033	6	7	1.034	12	10	1.034	3	5
	1.12	9	3	1.119	4	12	1.12	18	13	1.12	5	5
	1.206	8	5	1.206	5	18	1.206	16	9	1.206	6	7
	1.292	7	6	1.292	8	7	1.292	6	19	1.292	6	10
	1.378	10	7	1.378	6	9	1.378	6	26	1.378	6	3
	1.464	10	5	1.464	5	3	1.464	6	16	1.465	7	11
	1.55	10	4	1.55	6	19	1.55	6	15	1.551	7	21
	1.637	12	3	1.636	8	24	1.637	3	21	1.637	9	10
	1.723	12	11	1.722	7	20	1.723	3	13	1.723	7	22
	1.809	13	2	1.808	8	3	1.809	5	13	1.809	8	14
	1.895	16	10	1.894	8	18	1.895	3	10	1.895	7	17
	1.981	14	14	1.981	11	10	1.981	4	44	1.981	7	18
	2.067	14	12	2.067	16	10	2.067	4	29	2.068	5	6
	2.153	17	8	2.153	16	10	2.153	8	8	2.154	4	6
	2.24	22	14	2.239	16	19	2.24	8	24	2.24	4	4
	2.326	9	15	2.325	9	8	2.326	5	17	2.326	5	17
	2.412	9	5	2.411	8	17	2.412	6	12	2.412	4	16
	2.498	8	14	2.497	10	5	2.498	4	13	2.498	5	12
	2.584	7	6	2.583	15	15	2.584	6	7	2.585	2	22
	2.67	10	10	2.669	11	9	2.67	5	16	2.671	4	31
	2.756	10	14	2.756	13	6	2.756	2	8	2.757	4	6
	2.843	12	10	2.842	9	5	2.843	6	25	2.843	4	9
	2.929	20	6	2.928	11	10	2.929	5	8	2.929	3	11
	3.015	12	1	3.014	9	6	3.015	6	8	3.015	6	15
	3.101	18	10	3.1	9	12	3.101	7	18	3.101	6	7
	3.187	19	6	3.186	8	16	3.187	9	7	3.188	8	10
	3.273	20	11	3.272	10	12	3.273	8	27	3.274	9	22
	3.359	24	8	3.358	9	6	3.359	8	12	3.36	6	8
	3.445	33	2	3.444	12	12	3.445	9	8	3.446	4	10
	3.532	27	7	3.531	9	3	3.532	13	7	3.532	4	9
	3.618	20	4	3.617	8	18	3.618	9	7	3.618	5	3
	3.704	25	6	3.703	12	5	3.704	8	6	3.704	5	7
	3.79	19	12	3.789	12	21	3.79	10	31	3.791	7	6
	3.876	17	12	3.875	13	8	3.876	12	7	3.877	17	5
	3.962	21	4	3.961	21	32	3.962	11	9	3.963	8	8
	4.048	20	19	4.047	33	89	4.048	8	8	4.049	7	13
	4.135	23	7	4.133	31	54	4.135	12	18	4.135	16	2
	4.221	28	25	4.22	33	43	4.221	15	10	4.221	16	5
	4.307	24	4	4.306	39	26	4.307	7	1	4.308	20	8
	4.393	13	7	4.392	27	22	4.393	7	7	4.394	22	15
	4.479	15	13	4.478	26	40	4.479	6	17	4.48	27	8
	4.565	12	3	4.564	32	29	4.565	8	9	4.566	45	10
	4.651	14	8	4.65	23	15	4.651	12	20	4.652	47	20
	4.738	11	5	4.736	24	11	4.738	13	9	4.738	73	34
	4.824	9	12	4.822	17	12	4.824	20	6	4.824	56	43
	4.91	7	7	4.908	16	4	4.91	29	35	4.911	54	49
	4.996	8	25	4.995	14	5	4.996	21	15	4.997	31	36
	5.082	9	31	5.081	9	11	5.082	26	11	5.083	20	31
	5.168	10	29	5.167	11	12	5.168	43	16	5.169	19	28
	5.254	13	19	5.253	11	6	5.254	37	7	5.255	16	9
	5.34	17	22	5.339	11	14	5.34	35	13	5.341	18	20
	5.427	16	11	5.425	13	10	5.427	38	13	5.427	16	9
	5.513	7	2	5.511	17	10	5.513	34	25	5.514	17	9
	5.599	9	20	5.597	11	0	5.599	25	24	5.6	17	8
	5.685	10	18	5.683	10	5	5.685	16	16	5.686	12	10
	5.771	8	4	5.77	13	8	5.771	17	64	5.772	12	7
	5.857	9	10	5.856	14	8	5.857	15	36	5.858	15	17
	5.943	8	3	5.942	21	24	5.943	8	33	5.944	22	11
	6.03	6	15	6.028	20	1	6.03	8	28	6.031	23	9
	6.116	8	6	6.114	16	19	6.116	7	33	6.117	13	9
	6.202	5	9	6.2	14	2	6.202	7	19	6.203	11	14
	6.288	5	7	6.286	11	4	6.288	5	13	6.289	8	24
	6.374	4	4	6.372	9	8	6.374	6	13	6.375	6	5
	6.46	3	15	6.458	13	4	6.46	7	8	6.461	7	9
	6.546	3	0	6.545	17	17	6.546	8	6	6.547	6	5
	6.633	4	4	6.631	16	26	6.633	7	13	6.634	8	15
	6.719	7	6	6.717	12	14	6.719	6	19	6.72	6	8
	6.805	5	1	6.803	15	18	6.805	6	10	6.806	9	26
	6.891	6	11	6.889	11	18	6.891	6	6	6.892	6	6
	6.977	5	9	6.975	12	4	6.977	5	19	6.978	7	15
	7.063	5	3	7.061	13	9	7.063	5	8	7.064	7	12
	7.149	4	8	7.147	14	12	7.149	6	10	7.15	8	16
	7.235	2	10	7.233	5	7	7.235	6	11	7.237	9	9
	7.322	7	8	7.32	8	19	7.322	4	19	7.323	12	26
	7.408	5	8	7.406	11	21	7.408	5	9	7.409	13	10
	7.494	6	5	7.492	13	5	7.494	4	7	7.495	7	17
	7.58	5	18	7.578	11	13	7.58	4	12	7.581	7	6
	7.666	8	13	7.664	12	12	7.666	6	8	7.667	8	5
	7.752	4	6	7.75	21	23	7.752	4	17	7.754	6	9
	7.838	4	7	7.836	14	5	7.838	6	8	7.84	4	13
	7.925	4	16	7.922	10	8	7.925	5	13	7.926	5	3
	8.011	3	8	8.008	9	17	8.011	7	9	8.012	6	21
	8.097	4	2	8.095	13	19	8.097	7	8	8.098	4	7
	8.183	2	5	8.181	12	18	8.183	7	33	8.184	4	13
	8.269	4	8	8.267	15	9	8.269	9	13	8.27	4	19
	8.355	2	12	8.353	16	21	8.355	8	10	8.357	4	23
	8.441	3	7	8.439	13	13	8.441	7	18	8.443	5	7
	8.528	4	13	8.525	14	9	8.528	7	8	8.529	5	11
	8.614	3	4	8.611	17	22	8.614	5	16	8.615	3	9
	8.7	5	6	8.697	11	3	8.7	5	15	8.701	3	5
	8.786	4	17	8.783	7	6	8.786	5	16	8.787	7	12
	8.872	4	9	8.87	6	7	8.872	6	16	8.873	6	11
	8.958	3	8	8.956	15	11	8.958	5	5	8.96	3	8
	9.044	3	17	9.042	10	14	9.044	5	11	9.046	6	16
	9.13	2	4	9.128	18	13	9.13	5	11	9.132	4	6
	9.217	3	4	9.214	24	14	9.217	4	12	9.218	4	18
	9.303	5	5	9.3	21	16	9.303	6	19	9.304	6	6
	9.389	2	11	9.386	24	14	9.389	6	12	9.39	6	16
	9.475	4	7	9.472	19	11	9.475	4	9	9.477	4	14
	9.561	3	8	9.558	18	10	9.561	10	15	9.563	4	2
	9.647	3	6	9.645	18	16	9.647	7	14	9.649	6	16
	9.733	3	3	9.731	13	10	9.733	5	16	9.735	3	5
	9.82	6	7	9.817	16	14	9.82	7	37	9.821	3	13
	9.906	5	11	9.903	10	15	9.906	10	11	9.907	4	7
	9.992	4	10	9.989	5	9	9.992	4	19	9.993	3	13
	10.078	3	14	10.075	5	16	10.078	5	11	10.08	3	8
	10.164	4	3	10.161	6	31	10.164	6	10	10.166	3	4
	10.25	3	6	10.247	3	14	10.25	10	11	10.252	2	13
	10.336	3	13	10.333	4	26	10.336	9	10	10.338	2	6
	10.423	3	7	10.42	3	17	10.423	11	7	10.424	3	11
	10.509	3	6	10.506	4	11	10.509	11	17	10.51	2	4
	10.595	3	9	10.592	4	34	10.595	11	14	10.596	2	28
	10.681	7	8	10.678	6	16	10.681	14	7	10.683	3	6
	10.767	5	7	10.764	6	20	10.767	11	18	10.769	3	11
	10.853	7	16	10.85	6	7	10.853	10	9	10.855	5	10
	10.939	4	9	10.936	3	6	10.939	4	16	10.941	4	22
	11.025	5	5	11.022	5	9	11.025	5	15	11.027	4	13
	11.112	5	8	11.109	7	13	11.112	7	25	11.113	3	9
	11.198	8	10	11.195	7	5	11.198	5	15	11.2	2	11
	11.284	12	13	11.281	8	6	11.284	5	14	11.286	2	19
	11.37	10	1	11.367	10	19	11.37	4	8	11.372	4	16
	11.456	10	8	11.453	8	14	11.456	8	14	11.458	2	12
	11.542	6	5	11.539	9	12	11.542	6	20	11.544	3	18
	11.628	7	2	11.625	11	5	11.628	4	10	11.63	4	5
	11.715	8	11	11.711	13	6	11.715	3	12	11.716	3	4
	11.801	13	8	11.797	8	20	11.801	5	7	11.803	3	21
	11.887	17	10	11.884	8	13	11.887	9	11	11.889	6	12
	11.973	14	19	11.97	10	4	11.973	11	13	11.975	4	4
	12.059	20	9	12.056	6	18	12.059	14	10	12.061	4	1
	12.145	21	1	12.142	5	26	12.145	21	23	12.147	4	11
	12.231	14	5	12.228	7	16	12.231	21	14	12.233	4	10
	12.318	14	2	12.314	10	13	12.318	23	12	12.32	4	10
	12.404	13	9	12.4	8	18	12.404	10	10	12.406	7	7
	12.49	16	9	12.486	7	7	12.49	7	11	12.492	7	4
	12.576	11	4	12.572	10	17	12.576	4	16	12.578	7	5
	12.662	8	11	12.659	11	5	12.662	6	17	12.664	5	5
	12.748	16	5	12.745	16	14	12.748	8	6	12.75	5	4
	12.834	21	12	12.831	11	4	12.834	5	11	12.836	7	8
	12.92	17	12	12.917	12	11	12.92	6	20	12.923	5	14
	13.007	14	25	13.003	11	14	13.007	5	12	13.009	6	10
	13.093	9	12	13.089	6	16	13.093	6	18	13.095	5	5
	13.179	9	8	13.175	8	11	13.179	5	25	13.181	6	4
	13.265	8	8	13.261	6	16	13.265	7	10	13.267	8	12
	13.351	12	10	13.347	7	10	13.351	4	14	13.353	7	10
	13.437	12	14	13.434	8	15	13.437	7	16	13.439	6	7
	13.523	15	5	13.52	7	8	13.523	5	14	13.526	9	12
	13.61	14	10	13.606	9	5	13.61	6	6	13.612	13	15
	13.696	18	9	13.692	14	19	13.696	8	12	13.698	10	16
	13.782	17	10	13.778	15	15	13.782	11	7	13.784	9	32
	13.868	13	13	13.864	10	16	13.868	14	10	13.87	9	19
	13.954	16	5	13.95	12	4	13.954	18	9	13.956	12	19
	14.04	22	3	14.036	8	23	14.04	11	13	14.043	13	85
	14.126	15	10	14.122	7	11	14.126	11	28	14.129	21	26
	14.213	17	1	14.209	9	10	14.213	7	14	14.215	20	21
	14.299	15	4	14.295	10	11	14.299	7	15	14.301	21	24
	14.385	13	16	14.381	14	11	14.385	11	12	14.387	12	9
	14.471	22	4	14.467	20	26	14.471	10	17	14.473	24	6
	14.557	12	1	14.553	28	9	14.557	10	14	14.559	19	14
	14.643	14	4	14.639	25	10	14.643	13	10	14.646	18	9
	14.729	10	12	14.725	23	14	14.729	11	14	14.732	34	8
	14.815	11	9	14.811	16	8	14.815	13	16	14.818	37	5
	14.902	9	21	14.897	8	5	14.902	10	30	14.904	37	7
	14.988	7	0	14.984	7	4	14.988	5	15	14.99	31	17
	15.074	8	13	15.07	8	13	15.074	4	27	15.076	32	11
	15.16	12	8	15.156	10	2	15.16	4	13	15.162	24	8
	15.246	13	8	15.242	8	11	15.246	8	9	15.249	23	4
	15.332	13	3	15.328	9	3	15.332	11	9	15.335	26	7
	15.418	14	5	15.414	12	11	15.418	14	9	15.421	31	10
	15.505	22	0	15.5	11	3	15.505	11	10	15.507	26	2
	15.591	22	8	15.586	8	21	15.591	8	12	15.593	25	17
	15.677	16	3	15.672	7	11	15.677	16	12	15.679	22	6
	15.763	20	5	15.759	7	8	15.763	13	10	15.766	21	11
	15.849	26	2	15.845	7	11	15.849	13	13	15.852	18	4
	15.935	15	1	15.931	9	10	15.935	13	15	15.938	14	5
	16.021	14	1	16.017	8	0	16.021	8	14	16.024	28	4
	16.108	10	10	16.103	11	3	16.108	12	17	16.11	16	9
	16.194	18	11	16.189	11	6	16.194	19	14	16.196	12	12
	16.28	21	7	16.275	12	15	16.28	16	5	16.282	11	5
	16.366	26	16	16.361	10	10	16.366	18	20	16.369	11	5
	16.452	27	33	16.447	8	5	16.452	14	23	16.455	12	3
	16.538	22	23	16.534	13	13	16.538	15	8	16.541	12	9
	16.624	26	16	16.62	17	7	16.624	27	4	16.627	11	10
	16.71	25	27	16.706	17	8	16.71	33	20	16.713	14	5
	16.797	21	36	16.792	13	11	16.797	27	8	16.799	10	17
	16.883	19	50	16.878	16	9	16.883	28	6	16.885	12	8
	16.969	17	42	16.964	11	2	16.969	22	18	16.972	13	2
	17.055	10	10	17.05	17	4	17.055	22	18	17.058	9	10
	17.141	10	6	17.136	14	8	17.141	13	15	17.144	10	4
	17.227	7	9	17.222	17	5	17.227	14	24	17.23	8	2
	17.313	11	9	17.309	15	5	17.313	12	33	17.316	10	11
	17.4	7	8	17.395	18	16	17.4	18	14	17.402	7	1
	17.486	6	8	17.481	16	7	17.486	20	7	17.489	8	6
	17.572	4	9	17.567	24	4	17.572	19	12	17.575	9	9
	17.658	8	7	17.653	21	6	17.658	19	8	17.661	10	12
	17.744	7	3	17.739	23	2	17.744	35	15	17.747	9	9
	17.83	8	5	17.825	24	3	17.83	40	19	17.833	12	18
	17.916	9	9	17.911	20	7	17.916	28	28	17.919	14	12
	18.003	7	5	17.997	28	12	18.003	23	17	18.005	8	7
	18.089	11	13	18.084	24	22	18.089	23	37	18.092	9	4
	18.175	6	64	18.17	24	17	18.175	26	74	18.178	14	15
	18.261	4	1	18.256	19	24	18.261	25	26	18.264	11	17
	18.347	5	4	18.342	21	51	18.347	20	56	18.35	10	13
	18.433	6	2	18.428	16	49	18.433	12	12	18.436	9	18
	18.519	5	23	18.514	14	11	18.519	10	7	18.522	11	9
	18.605	5	2	18.6	11	15	18.605	16	23	18.608	15	9
	18.692	6	0	18.686	8	18	18.692	13	5	18.695	19	13
	18.778	5	12	18.773	7	2	18.778	16	19	18.781	8	3
	18.864	8	7	18.859	12	14	18.864	16	30	18.867	9	15
	18.95	4	4	18.945	9	11	18.95	9	11	18.953	8	7
	19.036	4	5	19.031	9	7	19.036	6	19	19.039	12	7
	19.122	5	2	19.117	10	17	19.122	4	13	19.125	5	3
	19.208	5	1	19.203	9	17	19.208	6	9	19.212	6	10
	19.295	7	6	19.289	10	6	19.295	6	19	19.298	5	9
	19.381	5	11	19.375	9	8	19.381	7	5	19.384	6	15
	19.467	4	13	19.461	11	13	19.467	4	14	19.47	6	6
	19.553	4	3	19.548	9	13	19.553	4	31	19.556	5	8
	19.639	3	13	19.634	9	11	19.639	3	9	19.642	9	11
	19.725	3	4	19.72	10	11	19.725	4	29	19.728	8	5
	19.811	3	4	19.806	10	10	19.811	4	12	19.815	8	11
	19.898	5	5	19.892	12	12	19.898	7	16	19.901	10	22
	19.984	3	16	19.978	14	6	19.984	6	21	19.987	10	6
	20.07	4	2	20.064	12	10	20.07	4	16	20.073	9	5
	20.156	5	17	20.15	10	5	20.156	6	18	20.159	10	7
	20.242	13	4	20.236	8	8	20.242	5	16	20.245	10	12
	20.328	9	10	20.323	6	8	20.328	9	14	20.331	12	8
	20.414	11	2	20.409	6	12	20.414	14	15	20.418	9	6
	20.5	8	9	20.495	11	2	20.5	5	13	20.504	10	10
	20.587	6	16	20.581	12	13	20.587	7	15	20.59	5	27
	20.673	5	1	20.667	11	10	20.673	4	18	20.676	6	11
	20.759	8	5	20.753	19	19	20.759	4	10	20.762	7	25
	20.845	5	6	20.839	24	4	20.845	4	6	20.848	9	8
	20.931	5	8	20.925	23	17	20.931	6	22	20.935	5	16
	21.017	5	5	21.011	23	22	21.017	4	15	21.021	5	11
	21.103	4	4	21.098	14	12	21.103	8	26	21.107	4	12
	21.19	3	7	21.184	9	19	21.19	5	7	21.193	3	9
	21.276	4	16	21.27	9	13	21.276	6	23	21.279	3	9
	21.362	5	4	21.356	6	28	21.362	7	7	21.365	4	21
	21.448	6	12	21.442	7	13	21.448	10	9	21.451	4	13
	21.534	5	3	21.528	5	3	21.534	11	15	21.538	5	6
	21.62	12	10	21.614	4	19	21.62	14	6	21.624	5	12
	21.706	5	6	21.7	5	6	21.706	18	20	21.71	3	5
	21.793	6	1	21.786	5	18	21.793	21	16	21.796	5	16
	21.879	5	5	21.873	5	24	21.879	15	10	21.882	6	30
	21.965	6	0	21.959	4	21	21.965	5	11	21.968	4	16
	22.051	4	8	22.045	4	9	22.051	4	7	22.054	11	14
	22.137	4	21	22.131	8	12	22.137	7	7	22.141	3	20
	22.223	4	12	22.217	6	6	22.223	9	7	22.227	4	18
	22.309	2	13	22.303	7	21	22.309	8	16	22.313	4	7
	22.395	2	17	22.389	9	18	22.395	5	8	22.399	4	8
	22.482	4	15	22.475	6	5	22.482	5	24	22.485	4	9
	22.568	3	4	22.561	4	12	22.568	5	8	22.571	4	6
	22.654	5	6	22.648	5	11	22.654	3	9	22.658	4	16
	22.74	7	18	22.734	5	17	22.74	6	15	22.744	3	19
	22.826	5	8	22.82	7	20	22.826	6	28	22.83	3	7
	22.912	10	8	22.906	7	16	22.912	6	12	22.916	3	11
	22.998	4	4	22.992	8	14	22.998	8	19	23.002	6	10
	23.085	5	3	23.078	12	13	23.085	7	12	23.088	4	15
	23.171	3	11	23.164	7	16	23.171	17	15	23.174	4	10
	23.257	4	7	23.25	10	6	23.257	23	20	23.261	5	31
	23.343	3	6	23.336	5	10	23.343	23	18	23.347	6	7
	23.429	4	6	23.423	5	19	23.429	11	7	23.433	7	11
	23.515	5	13	23.509	5	9	23.515	6	24	23.519	7	5
	23.601	6	7	23.595	5	11	23.601	5	29	23.605	4	9
	23.688	7	9	23.681	5	18	23.688	8	15	23.691	5	5
	23.774	6	15	23.767	4	16	23.774	9	15	23.778	4	8
	23.86	7	0	23.853	4	16	23.86	6	12	23.864	5	19
	23.946	4	0	23.939	4	16	23.946	12	6	23.95	4	6
	24.032	4	4	24.025	5	9	24.032	10	11	24.036	4	2
	24.118	5	3	24.111	5	15	24.118	7	9	24.122	3	6
	24.204	2	5	24.198	5	19	24.204	8	7	24.208	3	5
	24.291	3	3	24.284	4	27	24.29	7	11	24.294	7	11
	24.377	4	0	24.37	7	17	24.377	6	7	24.381	3	11
	24.463	4	8	24.456	6	12	24.463	6	9	24.467	3	5
	24.549	3	2	24.542	10	11	24.549	4	20	24.553	2	14
	24.635	3	8	24.628	6	11	24.635	4	18	24.639	5	16
	24.721	4	14	24.714	10	26	24.721	4	17	24.725	4	13
	24.807	6	7	24.8	6	13	24.807	4	10	24.811	3	9
	24.893	6	2	24.886	8	8	24.893	5	8	24.897	6	7
	24.98	7	7	24.973	7	16	24.98	8	18	24.984	4	5
	25.066	7	12	25.059	9	10	25.066	10	18	25.07	4	5
	25.152	6	7	25.145	7	7	25.152	14	9	25.156	5	6
	25.238	5	5	25.231	8	11	25.238	19	8	25.242	6	11
	25.324	7	6	25.317	8	18	25.324	7	10	25.328	7	6
	25.41	4	12	25.403	6	14	25.41	7	16	25.414	10	10
	25.496	5	8	25.489	7	14	25.496	8	18	25.501	12	12
	25.583	7	18	25.575	8	25	25.583	7	10	25.587	15	12
	25.669	4	12	25.662	5	15	25.669	8	18	25.673	28	22
	25.755	6	16	25.748	6	8	25.755	8	27	25.759	24	17
	25.841	3	5	25.834	6	7	25.841	5	7	25.845	14	8
	25.927	3	6	25.92	9	3	25.927	5	13	25.931	7	28
	26.013	3	1	26.006	11	14	26.013	8	18	26.017	7	11
	26.099	4	27	26.092	9	16	26.099	12	9	26.104	5	12
	26.186	5	1	26.178	9	12	26.185	9	11	26.19	5	9
	26.272	4	6	26.264	12	13	26.272	19	16	26.276	7	13
	26.358	5	18	26.35	10	7	26.358	25	11	26.362	4	5
	26.444	6	12	26.437	15	6	26.444	29	17	26.448	6	26
	26.53	11	11	26.523	11	8	26.53	21	28	26.534	6	9
	26.616	12	7	26.609	7	17	26.616	14	17	26.62	12	16
	26.702	11	5	26.695	9	15	26.702	8	15	26.707	7	21
	26.788	11	18	26.781	10	6	26.788	12	15	26.793	10	17
	26.875	16	13	26.867	14	12	26.875	14	30	26.879	13	19
	26.961	13	5	26.953	17	14	26.961	13	11	26.965	8	39
	27.047	13	18	27.039	14	11	27.047	11	15	27.051	14	28
	27.133	18	4	27.125	9	4	27.133	10	11	27.137	18	33
	27.219	12	7	27.212	9	17	27.219	16	29	27.224	21	34
	27.305	18	2	27.298	8	13	27.305	25	7	27.31	20	44
	27.391	20	9	27.384	10	8	27.391	20	36	27.396	12	81
	27.478	17	4	27.47	15	6	27.478	16	55	27.482	19	51
	27.564	24	1	27.556	10	7	27.564	16	23	27.568	18	56
	27.65	11	4	27.642	8	1	27.65	21	82	27.654	18	40
	27.736	10	3	27.728	13	6	27.736	20	30	27.74	23	39
	27.822	9	5	27.814	16	5	27.822	18	66	27.827	15	42
	27.908	13	0	27.9	15	10	27.908	31	15	27.913	13	37
	27.994	10	3	27.987	15	8	27.994	36	11	27.999	16	24
	28.081	10	8	28.073	17	15	28.08	53	22	28.085	13	17
	28.167	24	1	28.159	16	16	28.167	53	17	28.171	12	17
	28.253	21	2	28.245	14	13	28.253	48	17	28.257	17	22
	28.339	24	7	28.331	17	8	28.339	54	11	28.343	13	11
	28.425	18	7	28.417	15	5	28.425	62	12	28.43	14	17
	28.511	25	7	28.503	13	14	28.511	66	6	28.516	10	18
	28.597	25	5	28.589	8	15	28.597	51	19	28.602	20	17
	28.683	23	14	28.675	10	13	28.683	41	9	28.688	17	33
	28.77	20	5	28.762	10	15	28.77	32	15	28.774	16	25
	28.856	20	2	28.848	9	2	28.856	33	7	28.86	20	18
	28.942	17	1	28.934	9	5	28.942	32	13	28.947	28	22
	29.028	21	3	29.02	8	7	29.028	20	4	29.033	35	25
	29.114	23	4	29.106	9	10	29.114	21	6	29.119	44	19
	29.2	20	10	29.192	11	1	29.2	17	20	29.205	42	19
	29.286	20	14	29.278	9	12	29.286	21	15	29.291	40	48
	29.373	16	1	29.364	8	6	29.373	22	9	29.377	36	29
	29.459	14	4	29.45	7	6	29.459	31	10	29.463	26	46
	29.545	14	11	29.537	12	12	29.545	28	15	29.55	29	32
	29.631	9	1	29.623	15	0	29.631	16	14	29.636	32	20
	29.717	5	7	29.709	34	5	29.717	13	18	29.722	34	29
	29.803	6	10	29.795	19	12	29.803	14	6	29.808	31	17
	29.889	7	0	29.881	21	4	29.889	9	16	29.894	25	6
	29.976	5	1	29.967	28	15	29.975	6	6	29.98	32	8
	30.062	4	16	30.053	31	5	30.062	6	11	30.066	38	7
	30.148	4	6	30.139	16	11	30.148	7	6	30.153	34	8
	30.234	6	2	30.225	17	20	30.234	5	16	30.239	40	6
	30.32	4	7	30.312	14	16	30.32	6	7	30.325	35	14
	30.406	5	1	30.398	13	58	30.406	9	17	30.411	19	4
	30.492	10	12	30.484	8	98	30.492	9	10	30.497	20	19
	30.578	6	3	30.57	9	61	30.578	8	9	30.583	23	9
	30.665	7	1	30.656	4	39	30.665	6	10	30.67	25	6
	30.751	9	5	30.742	5	27	30.751	7	11	30.756	20	16
	30.837	16	1	30.828	3	19	30.837	8	6	30.842	18	6
	30.923	22	12	30.914	6	15	30.923	12	9	30.928	16	8
	31.009	32	9	31	7	17	31.009	10	24	31.014	16	11
	31.095	41	15	31.087	4	9	31.095	8	9	31.1	21	8
	31.181	40	38	31.173	7	2	31.181	7	11	31.186	16	6
	31.268	30	33	31.259	12	15	31.268	5	11	31.273	12	12
	31.354	32	34	31.345	11	5	31.354	5	20	31.359	10	4
	31.44	33	35	31.431	8	8	31.44	6	12	31.445	10	14
	31.526	29	26	31.517	11	7	31.526	10	8	31.531	12	7
	31.612	18	20	31.603	15	4	31.612	10	9	31.617	6	5
	31.698	16	17	31.689	11	7	31.698	8	9	31.703	6	8
	31.784	11	13	31.775	11	14	31.784	4	9	31.789	4	8
	31.871	14	11	31.862	6	4	31.87	10	9	31.876	6	11
	31.957	13	8	31.948	6	1	31.957	10	13	31.962	6	4
	32.043	10	0	32.034	8	3	32.043	14	22	32.048	6	13
	32.129	9	0	32.12	9	7	32.129	16	15	32.134	8	3
	32.215	21	10	32.206	5	8	32.215	13	10	32.22	8	5
	32.301	17	1	32.292	5	16	32.301	10	9	32.306	8	6
	32.387	10	2	32.378	6	6	32.387	6	12	32.393	7	7
				32.464	4	19	32.473	9	3	32.479	5	3
				32.551	6	10	32.56	8	12	32.565	5	4
				32.637	5	5	32.646	12	6
							32.732	9	16
							32.818	10	15
							32.904	7	12
							32.99	5	11
							33.076	4	12
							33.163	8	11
							33.249	10	18
							33.335	12	6
							33.421	7	6
							33.507	5	22
							33.593	5	5
