# Supplementary material for: TMEM25 is a Par3-binding protein that attenuates claudin assembly during tight junction development
Source: EMBO Rep. 2023 Dec 18;25(1):13. doi: 10.1038/s44319-023-00018-0 (PMC10897455; doi:10.1038/s44319-023-00018-0)
Supplement: Supplementary file 5 — Source Data Fig. 4 [file 44319_2023_18_MOESM5_ESM.zip › Figure_3/3D/3D numerical data.xls]

## Sheet: 3D
	CS 2h control RNA			CS 2h TMEM25 siRNA-1
	Distance (µm)	Intensity green (a.u.)	Intensity magenta (a.u.)	Distance (µm)	Intensity green (a.u.)	Intensity magenta (a.u.)
	0	4	14	0	4	6
	0.086	3	11	0.086	5	16
	0.172	3	16	0.172	4	10
	0.258	5	17	0.259	5	11
	0.344	4	19	0.345	9	12
	0.431	5	8	0.431	7	16
	0.517	6	10	0.517	4	18
	0.603	5	23	0.603	4	14
	0.689	8	8	0.69	5	15
	0.775	12	6	0.776	5	19
	0.861	11	9	0.862	9	13
	0.947	11	10	0.948	9	20
	1.033	9	7	1.034	10	7
	1.12	10	22	1.121	10	19
	1.206	12	7	1.207	7	5
	1.292	7	4	1.293	5	11
	1.378	7	9	1.379	7	16
	1.464	6	11	1.465	7	22
	1.55	7	20	1.551	8	19
	1.636	10	12	1.638	10	8
	1.722	7	28	1.724	10	8
	1.809	8	14	1.81	5	6
	1.895	10	12	1.896	4	11
	1.981	9	22	1.982	5	9
	2.067	6	15	2.069	5	21
	2.153	9	13	2.155	5	20
	2.239	6	11	2.241	8	14
	2.325	6	21	2.327	4	16
	2.411	6	10	2.413	5	12
	2.497	5	12	2.5	8	8
	2.584	4	13	2.586	10	13
	2.67	4	11	2.672	11	12
	2.756	6	15	2.758	11	26
	2.842	4	38	2.844	20	7
	2.928	7	20	2.931	21	26
	3.014	10	21	3.017	43	20
	3.1	8	14	3.103	81	38
	3.186	7	14	3.189	140	24
	3.273	7	31	3.275	156	91
	3.359	6	19	3.362	136	75
	3.445	5	17	3.448	110	64
	3.531	5	42	3.534	80	20
	3.617	4	25	3.62	39	26
	3.703	6	14	3.706	30	23
	3.789	12	15	3.793	21	20
	3.875	6	20	3.879	15	12
	3.961	7	11	3.965	12	19
	4.048	7	12	4.051	7	13
	4.134	9	17	4.137	7	15
	4.22	8	33	4.223	5	16
	4.306	13	21	4.31	4	27
	4.392	14	15	4.396	5	8
	4.478	10	16	4.482	4	6
	4.564	9	25	4.568	5	12
	4.65	14	34	4.654	5	12
	4.737	15	19	4.741	4	38
	4.823	6	17	4.827	3	16
	4.909	6	10	4.913	3	4
	4.995	4	18	4.999	3	17
	5.081	11	12	5.085	3	11
	5.167	6	21	5.172	6	9
	5.253	6	9	5.258	8	35
	5.339	7	10	5.344	13	18
	5.426	6	13	5.43	25	6
	5.512	12	18	5.516	22	7
	5.598	7	12	5.603	16	7
	5.684	11	11	5.689	11	26
	5.77	7	21	5.775	10	25
	5.856	7	10	5.861	5	11
	5.942	6	20	5.947	3	6
	6.028	5	13	6.034	6	11
	6.114	6	12	6.12	5	8
	6.201	8	20	6.206	5	7
	6.287	7	21	6.292	4	10
	6.373	10	11	6.378	4	11
	6.459	10	19	6.465	3	18
	6.545	5	19	6.551	7	7
	6.631	9	21	6.637	4	7
	6.717	9	15	6.723	7	5
	6.803	6	17	6.809	9	53
	6.89	8	17	6.895	8	11
	6.976	10	11	6.982	8	14
	7.062	7	13	7.068	7	6
	7.148	7	28	7.154	6	13
	7.234	11	17	7.24	8	10
	7.32	12	21	7.326	3	12
	7.406	10	12	7.413	4	10
	7.492	15	21	7.499	4	10
	7.579	15	21	7.585	3	17
	7.665	12	11	7.671	4	14
	7.751	12	19	7.757	5	6
	7.837	15	24	7.844	6	14
	7.923	13	14	7.93	7	13
	8.009	11	28	8.016	7	25
	8.095	8	42	8.102	6	23
	8.181	11	21	8.188	5	26
	8.267	13	35	8.275	3	18
	8.354	6	10	8.361	5	6
	8.44	6	10	8.447	5	8
	8.526	7	15	8.533	4	17
	8.612	5	28	8.619	6	7
	8.698	8	20	8.706	5	13
	8.784	8	20	8.792	4	8
	8.87	7	13	8.878	11	25
	8.956	8	26	8.964	6	4
	9.043	9	23	9.05	7	17
	9.129	7	13	9.137	13	3
	9.215	10	30	9.223	14	28
	9.301	6	16	9.309	5	2
	9.387	6	23	9.395	4	7
	9.473	6	18	9.481	6	12
	9.559	6	18	9.567	5	9
	9.645	12	30	9.654	7	2
	9.732	9	11	9.74	6	6
	9.818	9	16	9.826	6	9
	9.904	11	19	9.912	5	17
	9.99	11	8	9.998	5	13
	10.076	5	31	10.085	5	15
	10.162	5	26	10.171	4	5
	10.248	4	25	10.257	3	11
	10.334	4	20	10.343	4	10
	10.42	6	22	10.429	4	10
	10.507	7	28	10.516	4	7
	10.593	5	27	10.602	4	14
	10.679	7	30	10.688	4	23
	10.765	7	18	10.774	3	8
	10.851	9	30	10.86	4	16
	10.937	17	18	10.947	8	13
	11.023	14	25	11.033	5	10
	11.109	19	17	11.119	5	8
	11.196	6	64	11.205	3	10
	11.282	7	23	11.291	3	9
	11.368	7	13	11.378	4	6
	11.454	4	19	11.464	2	3
	11.54	9	5	11.55	2	23
	11.626	5	18	11.636	3	22
	11.712	5	33	11.722	3	17
	11.798	7	15	11.809	5	16
	11.884	4	6	11.895	5	7
	11.971	7	10	11.981	7	22
	12.057	6	17	12.067	7	6
	12.143	8	11	12.153	4	8
	12.229	7	10	12.239	3	10
	12.315	8	10	12.326	2	16
	12.401	11	11	12.412	3	7
	12.487	8	19	12.498	3	8
	12.573	7	19	12.584	4	6
	12.66	9	30	12.67	2	11
	12.746	11	18	12.757	3	12
	12.832	12	49	12.843	2	21
	12.918	17	50	12.929	3	31
	13.004	11	92	13.015	2	15
	13.09	16	25	13.101	4	24
	13.176	15	54	13.188	3	19
	13.262	21	16	13.274	3	27
	13.349	11	41	13.36	3	27
	13.435	6	14	13.446	6	22
	13.521	4	16	13.532	3	18
	13.607	8	12	13.619	4	9
	13.693	4	18	13.705	4	14
	13.779	3	13	13.791	3	15
	13.865	4	10	13.877	3	19
	13.951	4	10	13.963	6	17
	14.037	8	15	14.05	5	12
	14.124	4	23	14.136	7	17
	14.21	4	10	14.222	6	11
	14.296	7	13	14.308	6	18
	14.382	6	10	14.394	8	17
	14.468	7	12	14.481	11	24
	14.554	8	15	14.567	9	11
	14.64	11	10	14.653	8	11
	14.726	12	14	14.739	6	13
	14.813	10	22	14.825	4	24
	14.899	8	16	14.911	4	6
	14.985	8	24	14.998	5	5
	15.071	6	12	15.084	6	11
	15.157	6	30	15.17	8	8
	15.243	8	26	15.256	3	4
	15.329	10	27	15.342	4	10
	15.415	10	18	15.429	6	11
	15.502	7	22	15.515	4	10
	15.588	8	27	15.601	4	14
	15.674	8	8	15.687	4	9
	15.76	10	14	15.773	7	14
	15.846	8	23	15.86	7	24
	15.932	6	25	15.946	3	8
	16.018	5	12	16.032	4	7
	16.104	5	26	16.118	5	13
	16.19	4	27	16.204	5	13
	16.277	4	9	16.291	7	14
	16.363	6	15	16.377	12	6
	16.449	6	19	16.463	10	18
	16.535	8	65	16.549	10	8
	16.621	9	19	16.635	10	17
	16.707	7	10	16.722	5	6
	16.793	5	7	16.808	5	5
	16.879	6	28	16.894	4	6
	16.966	8	20	16.98	3	13
	17.052	9	13	17.066	2	13
	17.138	16	25	17.153	3	4
	17.224	10	21	17.239	2	18
	17.31	10	19	17.325	3	9
	17.396	14	28	17.411	2	16
	17.482	9	30	17.497	4	15
	17.568	14	23	17.583	1	16
	17.655	8	27	17.67	2	13
	17.741	11	7	17.756	3	14
	17.827	8	13	17.842	4	9
	17.913	8	13	17.928	4	8
	17.999	9	33	18.014	5	12
	18.085	5	15	18.101	9	14
	18.171	5	13	18.187	7	7
	18.257	5	21	18.273	9	11
	18.343	6	13	18.359	5	12
	18.43	7	11	18.445	4	23
	18.516	5	14	18.532	7	11
	18.602	7	17	18.618	3	5
	18.688	6	12	18.704	3	29
	18.774	5	11	18.79	3	14
	18.86	6	19	18.876	2	21
	18.946	4	17	18.963	3	15
	19.032	6	20	19.049	3	20
	19.119	3	17	19.135	3	20
	19.205	5	15	19.221	3	11
	19.291	6	11	19.307	4	23
	19.377	5	12	19.394	7	15
	19.463	4	28	19.48	8	20
	19.549	8	3	19.566	16	7
	19.635	4	17	19.652	16	10
	19.721	6	18	19.738	4	8
	19.807	6	10	19.824	5	13
	19.894	5	14	19.911	3	12
	19.98	8	7	19.997	3	23
	20.066	8	14	20.083	4	15
	20.152	11	25	20.169	2	23
	20.238	9	34	20.255	5	27
	20.324	5	57	20.342	8	9
	20.41	5	23	20.428	6	18
	20.496	7	48	20.514	5	26
	20.583	5	26	20.6	5	16
	20.669	3	40	20.686	9	5
	20.755	5	26	20.773	4	16
	20.841	4	22	20.859	4	6
	20.927	4	8	20.945	4	10
	21.013	4	9	21.031	4	27
	21.099	5	12	21.117	4	11
	21.185	4	19	21.204	7	25
	21.272	4	24	21.29	5	26
	21.358	5	5	21.376	5	25
	21.444	6	11	21.462	5	15
	21.53	6	10	21.548	9	20
	21.616	6	29	21.635	9	13
	21.702	5	11	21.721	14	33
	21.788	6	18	21.807	29	40
	21.874	6	21	21.893	62	20
	21.96	5	14	21.979	62	20
	22.047	3	9	22.066	88	66
	22.133	4	24	22.152	115	88
	22.219	4	12	22.238	106	69
	22.305	5	15	22.324	63	65
	22.391	6	15	22.41	40	28
	22.477	5	7	22.496	26	31
	22.563	4	25	22.583	16	17
	22.649	4	17	22.669	15	18
	22.736	5	12	22.755	12	18
	22.822	5	15	22.841	9	16
	22.908	5	10	22.927	11	36
	22.994	7	28	23.014	5	11
	23.08	10	12	23.1	6	13
	23.166	5	15	23.186	8	7
	23.252	8	14	23.272	4	22
	23.338	8	18	23.358	8	19
	23.425	10	19	23.445	4	13
	23.511	9	8	23.531	4	25
	23.597	7	22	23.617	3	17
	23.683	10	13	23.703	6	10
	23.769	14	19	23.789	4	13
	23.855	9	8	23.876	7	7
	23.941	10	15	23.962	7	25
	24.027	7	28	24.048	7	20
	24.113	6	12	24.134	11	9
	24.2	8	8	24.22	8	12
	24.286	6	19	24.307	6	11
	24.372	8	5	24.393	8	8
	24.458	7	9	24.479	8	19
	24.544	5	15	24.565	8	27
	24.63	10	29	24.651	9	24
	24.716	8	11	24.738	8	13
	24.802	7	12	24.824	9	14
	24.889	8	18	24.91	11	11
	24.975	11	19	24.996	14	17
	25.061	10	19	25.082	19	8
	25.147	12	12	25.168	20	11
	25.233	11	20	25.255	10	12
	25.319	8	28	25.341	8	12
	25.405	10	53	25.427	8	24
	25.491	11	14	25.513	11	31
	25.577	7	12	25.599	15	12
	25.664	6	59	25.686	9	9
	25.75	8	15	25.772	10	14
	25.836	8	20	25.858	9	13
	25.922	6	20	25.944	7	16
	26.008	6	16	26.03	9	20
	26.094	5	12	26.117	6	19
	26.18	6	23	26.203	13	10
	26.266	5	12	26.289	11	17
	26.353	9	20	26.375	15	15
	26.439	6	6	26.461	21	11
	26.525	6	12	26.548	25	25
	26.611	8	11	26.634	32	25
	26.697	9	15	26.72	56	35
	26.783	14	18	26.806	100	48
	26.869	10	12	26.892	123	31
	26.955	10	26	26.979	172	84
	27.042	10	14	27.065	180	125
	27.128	17	8	27.151	182	112
	27.214	29	32	27.237	163	97
	27.3	30	45	27.323	110	79
	27.386	50	62	27.41	103	79
	27.472	65	99	27.496	90	64
	27.558	45	85	27.582	64	48
	27.644	42	112	27.668	28	27
	27.73	34	115	27.754	20	18
	27.817	19	38	27.84	20	18
	27.903	12	32	27.927	13	15
	27.989	6	42	28.013	6	18
	28.075	6	57	28.099	8	36
	28.161	6	37	28.185	6	19
	28.247	4	24	28.271	8	19
	28.333	4	13	28.358	5	8
	28.419	3	20	28.444	8	6
	28.506	3	11	28.53	5	9
	28.592	6	18	28.616	6	13
	28.678	5	9	28.702	4	6
	28.764	2	8	28.789	4	14
	28.85	5	22	28.875	6	7
	28.936	6	27	28.961	3	11
	29.022	5	7	29.047	4	17
	29.108	7	16	29.133	6	34
	29.195	7	8	29.22	2	18
	29.281	9	12	29.306	6	12
	29.367	6	13	29.392	5	27
	29.453	7	19	29.478	6	22
	29.539	10	24	29.564	4	16
	29.625	7	28	29.651	5	9
	29.711	5	10	29.737	5	10
	29.797	7	23	29.823	12	8
	29.883	7	15	29.909	8	24
	29.97	4	17	29.995	5	11
	30.056	7	7	30.082	5	9
	30.142	4	6	30.168	4	7
	30.228	5	15	30.254	5	8
	30.314	4	14	30.34	4	36
	30.4	5	12	30.426	5	14
	30.486	9	11	30.512	6	15
	30.572	11	14	30.599	5	18
	30.659	4	21	30.685	5	18
	30.745	5	21	30.771	4	16
	30.831	4	8	30.857	4	22
	30.917	3	9	30.943	2	9
	31.003	5	10	31.03	5	9
	31.089	5	10	31.116	7	14
	31.175	4	9	31.202	5	35
	31.261	5	20	31.288	4	8
	31.348	4	6	31.374	7	15
	31.434	4	7	31.461	4	14
	31.52	3	4	31.547	6	12
	31.606	3	5	31.633	6	8
	31.692	4	21	31.719	6	27
	31.778	5	11	31.805	4	16
	31.864	6	17	31.892	3	16
	31.95	7	9	31.978	4	9
	32.036	8	12
	32.123	11	12
	32.209	10	9
	32.295	12	13
	32.381	16	12
	32.467	25	15
	32.553	27	16
	32.639	14	22
