# Supplementary material for: TMEM25 is a Par3-binding protein that attenuates claudin assembly during tight junction development
Source: EMBO Rep. 2023 Dec 18;25(1):13. doi: 10.1038/s44319-023-00018-0 (PMC10897455; doi:10.1038/s44319-023-00018-0)
Supplement: Supplementary file 5 — Source Data Fig. 4 [file 44319_2023_18_MOESM5_ESM.zip › Figure_3/3A/3A numerical data.xls]

## Sheet: 3A numerical data
	TER (ohm•cm2)
		Average					STDEV
	Time (h)	control RNA	TMEM25 siRNA-1	TMEM25 siRNA-2		Time (h)	control RNA	TMEM25 siRNA-1	TMEM25 siRNA-2
	0	4.85333	3.36	6.34667		0	3.42166	2.24	1.71083
	1	20.5333	20.5333	24.2667		1	2.58653	2.8186	2.8186
	2	13.44	20.5333	23.1467		2	2.17558e-15	1.71083	3.6003
	3	10.4533	25.76	37.3333		3	2.8186	9.1676	5.63721
	4	24.64	47.4133	64.96		4	5.92648	6.16848	6.81269
	5	40.32	104.16	111.627		5	5.13248	38.2771	23.1256
	6	51.8933	163.52	165.76		6	10.878	41.8467	34.5025
	7	86.9867	241.173	239.307		7	17.1449	47.0044	55.8804
	8	122.453	318.453	304.64		8	19.6027	64.4592	61.6814
	9	165.387	407.68	381.92		9	14.5744	64.0166	70.0605
	10	204.96	480.107	428.587		10	19.1386	63.8138	73.2837
	11	243.04	550.667	455.84		11	11.6394	55.7793	61.1298
	12	263.573	584.64	439.787		12	16.0099	54.5361	52.081
	13	266.187	592.48	407.307		13	10.4066	48.7811	29.6818
	14	261.333	590.24	373.707		14	14.1818	54.3171	27.8277
	24	150.453	375.947	185.173		24	9.78532	38.217	9.39288
	31	115.36	301.28	147.84		31	5.6	28.0671	6.2359
	37	96.6933	222.133	120.213		37	6.16848	16.7751	2.58653
	51	101.547	146.347	110.133		51	10.5858	16.3203	7.94595
	TER (ohm•cm2)
		Average					STDEV
	Time (h)	control RNA	Par3 siRNA-1	Par3 siRNA-2		Time (h)	control RNA	Par3 siRNA-1	Par3 siRNA-2
	0	17.92	12.32	8.21333		0	4.03822	1.12	0.646632
	1	5.97333	16.8	7.46667		1	4.66293	2.24	2.33147
	2	7.46667	13.44	11.5733		2	6.84331	2.96324	6.16848
	3	12.6933	16.8	12.6933		3	4.66293	5.81969	5.29291
	4	21.6533	15.68	12.32		4	11.7644	3.87979	4.03822
	5	36.2133	18.2933	14.1867		5	11.6573	2.8186	6.36859
	6	64.2133	30.6133	19.4133		6	17.5784	5.05036	4.24025
	7	90.3467	34.72	25.0133		7	22.014	2.96324	5.29291
	8	148.587	33.9733	23.52		8	29.5547	4.52643	5.92648
	9	198.24	46.6667	29.4933		9	22.871	6.84331	3.93331
	10	253.493	60.1067	38.4533		10	23.9254	8.4805	9.32586
	11	280.373	75.04	36.96		11	23.0168	13.2046	7.34433
	12	301.28	97.8133	47.7867		12	18.3352	13.0773	9.78532
	13	289.707	111.253	44.0533		13	13.362	14.6173	7.86662
	14	272.533	129.173	51.1467		14	17.8616	11.3299	6.5626
	24	143.36	146.347	108.267		24	11.6394	6.5626	10.4066
	31	115.733	128.053	135.147		31	14.6173	5.29291	10.1007
	50	91.4667	105.28	99.68		50	8.4805	7.84	6.81269
