# Supplementary material for: TMEM25 is a Par3-binding protein that attenuates claudin assembly during tight junction development
Source: EMBO Rep. 2023 Dec 18;25(1):13. doi: 10.1038/s44319-023-00018-0 (PMC10897455; doi:10.1038/s44319-023-00018-0)
Supplement: Supplementary file 6 — Source Data Fig. 5 [file 44319_2023_18_MOESM6_ESM.zip]

Archive with 146 entries (139 files):
- Figure_4/
- Figure_4/.DS_Store
- __MACOSX/Figure_4/._.DS_Store
- Figure_4/4B/
- Figure_4/4C/
- Figure_4/4A/
- __MACOSX/Figure_4/._4A
- Figure_4/4B/4B numerical data.xlsx
- __MACOSX/Figure_4/4B/._4B numerical data.xlsx
- Figure_4/4B/.DS_Store
- __MACOSX/Figure_4/4B/._.DS_Store
- Figure_4/4B/4B immunoblot.tif
- __MACOSX/Figure_4/4B/._4B immunoblot.tif
- Figure_4/4C/.DS_Store
- __MACOSX/Figure_4/4C/._.DS_Store
- Figure_4/4C/4C numerical data.xls
- __MACOSX/Figure_4/4C/._4C numerical data.xls
- Figure_4/4C/Image data/
- Figure_4/4A/4A xz images/
- Figure_4/4A/.DS_Store
- __MACOSX/Figure_4/4A/._.DS_Store
- Figure_4/4A/4A xy images/
- Figure_4/4C/Image data/72h_TMEM25_siRNA-2.tif
- __MACOSX/Figure_4/4C/Image data/._72h_TMEM25_siRNA-2.tif
- Figure_4/4C/Image data/72h_TMEM25_siRNA-1.tif
- __MACOSX/Figure_4/4C/Image data/._72h_TMEM25_siRNA-1.tif
- Figure_4/4C/Image data/.DS_Store
- __MACOSX/Figure_4/4C/Image data/._.DS_Store
- Figure_4/4C/Image data/48h_Control_RNA.tif
- Figure_4/4C/Image data/48h_TMEM25_siRNA-1.tif
- __MACOSX/Figure_4/4C/Image data/._48h_TMEM25_siRNA-1.tif
- Figure_4/4C/Image data/48h_TMEM25_siRNA-2.tif
- Figure_4/4C/Image data/72h_Control_RNA.tif
- __MACOSX/Figure_4/4C/Image data/._72h_Control_RNA.tif
- Figure_4/4A/4A xz images/12h_middle_ZO1.tif
- __MACOSX/Figure_4/4A/4A xz images/._12h_middle_ZO1.tif
- Figure_4/4A/4A xz images/6h_left_merge.tif
- __MACOSX/Figure_4/4A/4A xz images/._6h_left_merge.tif
- Figure_4/4A/4A xz images/.DS_Store
- __MACOSX/Figure_4/4A/4A xz images/._.DS_Store
- Figure_4/4A/4A xz images/6h_left_ZO1.tif
- __MACOSX/Figure_4/4A/4A xz images/._6h_left_ZO1.tif
- Figure_4/4A/4A xz images/12h_right_FLAG.tif
- __MACOSX/Figure_4/4A/4A xz images/._12h_right_FLAG.tif
- Figure_4/4A/4A xz images/6h_middle_FLAG.tif
- __MACOSX/Figure_4/4A/4A xz images/._6h_middle_FLAG.tif
- Figure_4/4A/4A xz images/12h_middle_FLAG.tif
- __MACOSX/Figure_4/4A/4A xz images/._12h_middle_FLAG.tif
- Figure_4/4A/4A xz images/6h_middle_merge.tif
- __MACOSX/Figure_4/4A/4A xz images/._6h_middle_merge.tif
- Figure_4/4A/4A xz images/6h_right_ZO1.tif
- __MACOSX/Figure_4/4A/4A xz images/._6h_right_ZO1.tif
- Figure_4/4A/4A xz images/0h_left_merge.tif
- __MACOSX/Figure_4/4A/4A xz images/._0h_left_merge.tif
- Figure_4/4A/4A xz images/0h_middle_merge.tif
- __MACOSX/Figure_4/4A/4A xz images/._0h_middle_merge.tif
- Figure_4/4A/4A xz images/0h_right_merge.tif
- __MACOSX/Figure_4/4A/4A xz images/._0h_right_merge.tif
- Figure_4/4A/4A xz images/0h_right_ZO1.tif
- __MACOSX/Figure_4/4A/4A xz images/._0h_right_ZO1.tif
- Figure_4/4A/4A xz images/12h_left_GFP.tif
- __MACOSX/Figure_4/4A/4A xz images/._12h_left_GFP.tif
- Figure_4/4A/4A xz images/0h_left_GFP.tif
- __MACOSX/Figure_4/4A/4A xz images/._0h_left_GFP.tif
- Figure_4/4A/4A xz images/6h_middle_ZO1.tif
- __MACOSX/Figure_4/4A/4A xz images/._6h_middle_ZO1.tif
- Figure_4/4A/4A xz images/12h_left_merge.tif
- __MACOSX/Figure_4/4A/4A xz images/._12h_left_merge.tif
- Figure_4/4A/4A xz images/0h_middle_FLAG.tif
- __MACOSX/Figure_4/4A/4A xz images/._0h_middle_FLAG.tif
- Figure_4/4A/4A xz images/6h_left_GFP.tif
- __MACOSX/Figure_4/4A/4A xz images/._6h_left_GFP.tif
- Figure_4/4A/4A xz images/6h_right_FLAG.tif
- __MACOSX/Figure_4/4A/4A xz images/._6h_right_FLAG.tif
- Figure_4/4A/4A xz images/6h_right_merge.tif
- __MACOSX/Figure_4/4A/4A xz images/._6h_right_merge.tif
- Figure_4/4A/4A xz images/12h_right_merge.tif
- __MACOSX/Figure_4/4A/4A xz images/._12h_right_merge.tif
- Figure_4/4A/4A xz images/12h_right_ZO1.tif
- __MACOSX/Figure_4/4A/4A xz images/._12h_right_ZO1.tif
- Figure_4/4A/4A xz images/0h_middle_ZO1.tif
- __MACOSX/Figure_4/4A/4A xz images/._0h_middle_ZO1.tif
- Figure_4/4A/4A xz images/0h_left_ZO1.tif
- __MACOSX/Figure_4/4A/4A xz images/._0h_left_ZO1.tif
- Figure_4/4A/4A xz images/0h_right_FLAG.tif
- __MACOSX/Figure_4/4A/4A xz images/._0h_right_FLAG.tif
- Figure_4/4A/4A xz images/12h_middle_merge.tif
- __MACOSX/Figure_4/4A/4A xz images/._12h_middle_merge.tif
- Figure_4/4A/4A xz images/12h_left_ZO1.tif
- __MACOSX/Figure_4/4A/4A xz images/._12h_left_ZO1.tif
- Figure_4/4A/4A xy images/12h_middle_ZO1.tif
- __MACOSX/Figure_4/4A/4A xy images/._12h_middle_ZO1.tif
- Figure_4/4A/4A xy images/6h_left_merge.tif
- __MACOSX/Figure_4/4A/4A xy images/._6h_left_merge.tif
- Figure_4/4A/4A xy images/.DS_Store
- __MACOSX/Figure_4/4A/4A xy images/._.DS_Store
- Figure_4/4A/4A xy images/6h_left_ZO1.tif
- __MACOSX/Figure_4/4A/4A xy images/._6h_left_ZO1.tif
- Figure_4/4A/4A xy images/12h_right_FLAG.tif
- __MACOSX/Figure_4/4A/4A xy images/._12h_right_FLAG.tif
- Figure_4/4A/4A xy images/6h_middle_FLAG.tif
- __MACOSX/Figure_4/4A/4A xy images/._6h_middle_FLAG.tif
- Figure_4/4A/4A xy images/12h_middle_FLAG.tif
- __MACOSX/Figure_4/4A/4A xy images/._12h_middle_FLAG.tif
- Figure_4/4A/4A xy images/6h_middle_merge.tif
- __MACOSX/Figure_4/4A/4A xy images/._6h_middle_merge.tif
- Figure_4/4A/4A xy images/6h_right_ZO1.tif
- __MACOSX/Figure_4/4A/4A xy images/._6h_right_ZO1.tif
- Figure_4/4A/4A xy images/0h_left_merge.tif
- __MACOSX/Figure_4/4A/4A xy images/._0h_left_merge.tif
- Figure_4/4A/4A xy images/0h_middle_merge.tif
- __MACOSX/Figure_4/4A/4A xy images/._0h_middle_merge.tif
- Figure_4/4A/4A xy images/0h_right_merge.tif
- __MACOSX/Figure_4/4A/4A xy images/._0h_right_merge.tif
- Figure_4/4A/4A xy images/0h_right_ZO1.tif
- __MACOSX/Figure_4/4A/4A xy images/._0h_right_ZO1.tif
- Figure_4/4A/4A xy images/12h_left_GFP.tif
- __MACOSX/Figure_4/4A/4A xy images/._12h_left_GFP.tif
- Figure_4/4A/4A xy images/0h_left_GFP.tif
- __MACOSX/Figure_4/4A/4A xy images/._0h_left_GFP.tif
- Figure_4/4A/4A xy images/6h_middle_ZO1.tif
- __MACOSX/Figure_4/4A/4A xy images/._6h_middle_ZO1.tif
- Figure_4/4A/4A xy images/12h_left_merge.tif
- __MACOSX/Figure_4/4A/4A xy images/._12h_left_merge.tif
- Figure_4/4A/4A xy images/0h_middle_FLAG.tif
- __MACOSX/Figure_4/4A/4A xy images/._0h_middle_FLAG.tif
- Figure_4/4A/4A xy images/6h_left_GFP.tif
- __MACOSX/Figure_4/4A/4A xy images/._6h_left_GFP.tif
- Figure_4/4A/4A xy images/6h_right_FLAG.tif
- __MACOSX/Figure_4/4A/4A xy images/._6h_right_FLAG.tif
- Figure_4/4A/4A xy images/6h_right_merge.tif
- __MACOSX/Figure_4/4A/4A xy images/._6h_right_merge.tif
- Figure_4/4A/4A xy images/12h_right_merge.tif
- __MACOSX/Figure_4/4A/4A xy images/._12h_right_merge.tif
- Figure_4/4A/4A xy images/12h_right_ZO1.tif
- __MACOSX/Figure_4/4A/4A xy images/._12h_right_ZO1.tif
- Figure_4/4A/4A xy images/0h_middle_ZO1.tif
- __MACOSX/Figure_4/4A/4A xy images/._0h_middle_ZO1.tif
- Figure_4/4A/4A xy images/0h_left_ZO1.tif
- __MACOSX/Figure_4/4A/4A xy images/._0h_left_ZO1.tif
- Figure_4/4A/4A xy images/0h_right_FLAG.tif
- __MACOSX/Figure_4/4A/4A xy images/._0h_right_FLAG.tif
- Figure_4/4A/4A xy images/12h_middle_merge.tif
- __MACOSX/Figure_4/4A/4A xy images/._12h_middle_merge.tif
- Figure_4/4A/4A xy images/12h_left_ZO1.tif
- __MACOSX/Figure_4/4A/4A xy images/._12h_left_ZO1.tif
