# Supplementary material for: TMEM25 is a Par3-binding protein that attenuates claudin assembly during tight junction development
Source: EMBO Rep. 2023 Dec 18;25(1):13. doi: 10.1038/s44319-023-00018-0 (PMC10897455; doi:10.1038/s44319-023-00018-0)
Supplement: Supplementary file 6 — Source Data Fig. 5 [file 44319_2023_18_MOESM6_ESM.zip › Figure_4/4B/4B numerical data.xlsx]

## Sheet: 4B
	TER (ohm•cm2)
		Average					STDEV
	Time (h)	GFP	FLAG–TMEM25-FL	FLAG–TMEM25-∆C		Time (h)	GFP	FLAG–TMEM25-FL	FLAG–TMEM25-∆C
	0	14.3333	15.3333	14		0	2.3094	4.72582	5.2915
	1.5	31	18.6667	29.6667		1.5	6.55744	8.32666	2.08167
	3	60.6667	36.3333	57		3	1.52753	5.50757	9.53939
	4.5	104	66	103		4.5	13.5277	10.1489	4.58258
	6	146	95	138		6	18.2483	8.88819	5.2915
	7.5	204.667	120.667	190		7.5	14.5029	9.45163	8.88819
	9	233.333	127.333	209		9	20.2073	14.9778	15.5242
	10	240.333	126	217.667		10	20.0083	14.4222	19.1398
	11	231.667	118.667	210.667		11	10.116	11.0151	11.0151
	23	111	105.333	110.667		23	5.56776	11.0151	10.0664
	24	111.333	104.667	109.333		24	10.2632	8.96289	9.0185
