# Supplementary material for: TMEM25 is a Par3-binding protein that attenuates claudin assembly during tight junction development
Source: EMBO Rep. 2023 Dec 18;25(1):13. doi: 10.1038/s44319-023-00018-0 (PMC10897455; doi:10.1038/s44319-023-00018-0)
Supplement: Supplementary file 6 — Source Data Fig. 5 [file 44319_2023_18_MOESM6_ESM.zip › Figure_4/4C/4C numerical data.xls]

## Sheet: 4C
	48 h		Normal cysts (%)	Inverted polarity (%)	Multiple lumen (%)
	Control RNA	#1	69.3333	21.3333	20
		#2	74.6667	16	14.6667
		#3	74.6667	16	17.3333
		Average	72.8889	17.7778	17.3333
		STDEV	3.0792	3.0792	2.66667
	TMEM25 siRNA-1	#1	41.3333	44	17.3333
		#2	40	50.6667	16
		#3	44	45.3333	13.3333
		Average	41.7778	46.6667	15.5556
		STDEV	2.0367	3.52767	2.0367
	TMEM25 siRNA-2	#1	41.3333	45.3333	20
		#2	36	53.3333	17.3333
		#3	36	49.3333	20
		Average	37.7778	49.3333	19.1111
		STDEV	3.0792	4	1.5396
	72 h		Normal cysts (%)	Inverted polarity (%)	Multiple lumen (%)
	Control RNA	#1	72	5.33333	26.6667
		#2	69.3333	5.33333	29.3333
		#3	65.3333	8	32
		Average	68.8889	6.22222	29.3333
		STDEV	3.35548	1.5396	2.66667
	TMEM25 siRNA-1	#1	45.3333	12	52
		#2	38.6667	16	57.3333
		#3	38.6667	22.6667	56
		Average	40.8889	16.8889	55.1111
		STDEV	3.849	5.3886	2.77555
	TMEM25 siRNA-2	#1	44	20	48
		#2	36	14.6667	58.6667
		#3	52	12	54.6667
		Average	44	15.5556	53.7778
		STDEV	8	4.0734	5.3886
