# Supplementary material for: TMEM25 is a Par3-binding protein that attenuates claudin assembly during tight junction development
Source: EMBO Rep. 2023 Dec 18;25(1):13. doi: 10.1038/s44319-023-00018-0 (PMC10897455; doi:10.1038/s44319-023-00018-0)
Supplement: Supplementary file 7 — Source Data Fig. 6 [file 44319_2023_18_MOESM7_ESM.zip]

Archive with 59 entries (52 files):
- Figure_5/
- __MACOSX/._Figure_5
- Figure_5/5A/
- Figure_5/.DS_Store
- __MACOSX/Figure_5/._.DS_Store
- Figure_5/5C/
- __MACOSX/Figure_5/._5C
- Figure_5/5D/
- __MACOSX/Figure_5/._5D
- Figure_5/5E/
- __MACOSX/Figure_5/._5E
- Figure_5/5B/
- Figure_5/5A/.DS_Store
- __MACOSX/Figure_5/5A/._.DS_Store
- Figure_5/5A/5A.tif
- __MACOSX/Figure_5/5A/._5A.tif
- Figure_5/5C/.DS_Store
- __MACOSX/Figure_5/5C/._.DS_Store
- Figure_5/5C/5C.tif
- __MACOSX/Figure_5/5C/._5C.tif
- Figure_5/5D/.DS_Store
- __MACOSX/Figure_5/5D/._.DS_Store
- Figure_5/5D/Image Data/
- Figure_5/5D/5D numerical data.xlsx
- __MACOSX/Figure_5/5D/._5D numerical data.xlsx
- Figure_5/5E/.DS_Store
- __MACOSX/Figure_5/5E/._.DS_Store
- Figure_5/5E/5E.tif
- __MACOSX/Figure_5/5E/._5E.tif
- Figure_5/5B/.DS_Store
- __MACOSX/Figure_5/5B/._.DS_Store
- Figure_5/5B/5B.tif
- __MACOSX/Figure_5/5B/._5B.tif
- Figure_5/5D/Image Data/Right_HA.tif
- __MACOSX/Figure_5/5D/Image Data/._Right_HA.tif
- Figure_5/5D/Image Data/Right PLA signal.tif
- __MACOSX/Figure_5/5D/Image Data/._Right PLA signal.tif
- Figure_5/5D/Image Data/.DS_Store
- __MACOSX/Figure_5/5D/Image Data/._.DS_Store
- Figure_5/5D/Image Data/Left PLA signal.tif
- __MACOSX/Figure_5/5D/Image Data/._Left PLA signal.tif
- Figure_5/5D/Image Data/Left FLAG.tif
- __MACOSX/Figure_5/5D/Image Data/._Left FLAG.tif
- Figure_5/5D/Image Data/Right FLAG.tif
- __MACOSX/Figure_5/5D/Image Data/._Right FLAG.tif
- Figure_5/5D/Image Data/Middle FLAG.tif
- __MACOSX/Figure_5/5D/Image Data/._Middle FLAG.tif
- Figure_5/5D/Image Data/Middle PLA signal.tif
- __MACOSX/Figure_5/5D/Image Data/._Middle PLA signal.tif
- Figure_5/5D/Image Data/Left_HA.tif
- __MACOSX/Figure_5/5D/Image Data/._Left_HA.tif
- Figure_5/5D/Image Data/Left_Merge.tif
- __MACOSX/Figure_5/5D/Image Data/._Left_Merge.tif
- Figure_5/5D/Image Data/Middle_Merge.tif
- __MACOSX/Figure_5/5D/Image Data/._Middle_Merge.tif
- Figure_5/5D/Image Data/Middle_HA.tif
- __MACOSX/Figure_5/5D/Image Data/._Middle_HA.tif
- Figure_5/5D/Image Data/Right_Merge.tif
- __MACOSX/Figure_5/5D/Image Data/._Right_Merge.tif
