# Supplementary material for: TMEM25 is a Par3-binding protein that attenuates claudin assembly during tight junction development
Source: EMBO Rep. 2023 Dec 18;25(1):13. doi: 10.1038/s44319-023-00018-0 (PMC10897455; doi:10.1038/s44319-023-00018-0)
Supplement: Supplementary file 7 — Source Data Fig. 6 [file 44319_2023_18_MOESM7_ESM.zip › Figure_5/5D/5D numerical data.xlsx]

## Sheet: 5D
			PLA signal positive cells (%)
			TMEM25–HA(–)	TMEM25–HA(+)
		#1	0.909091	96.7213
		#2	2.5641	98.2609
		#3	1.66667	95.3125
		avarage	1.71329	96.7649
		STDEV	0.82849	1.47467
