# Supplementary material for: TMEM25 is a Par3-binding protein that attenuates claudin assembly during tight junction development
Source: EMBO Rep. 2023 Dec 18;25(1):13. doi: 10.1038/s44319-023-00018-0 (PMC10897455; doi:10.1038/s44319-023-00018-0)
Supplement: Supplementary file 8 — Figure EV2 [file 44319_2023_18_MOESM8_ESM.zip]

Archive with 90 entries (81 files):
- Figure_6/
- __MACOSX/._Figure_6
- Figure_6/6F/
- Figure_6/6A/
- Figure_6/6G/
- Figure_6/.DS_Store
- __MACOSX/Figure_6/._.DS_Store
- Figure_6/6B/
- Figure_6/6E/
- Figure_6/6D/
- Figure_6/6C/
- Figure_6/6F/.DS_Store
- __MACOSX/Figure_6/6F/._.DS_Store
- Figure_6/6F/6F.tif
- __MACOSX/Figure_6/6F/._6F.tif
- Figure_6/6F/6F numerical data.xlsx
- __MACOSX/Figure_6/6F/._6F numerical data.xlsx
- Figure_6/6A/.DS_Store
- __MACOSX/Figure_6/6A/._.DS_Store
- Figure_6/6A/6A.tif
- __MACOSX/Figure_6/6A/._6A.tif
- Figure_6/6A/6A numerical data.xls
- __MACOSX/Figure_6/6A/._6A numerical data.xls
- Figure_6/6G/.DS_Store
- __MACOSX/Figure_6/6G/._.DS_Store
- Figure_6/6G/6G.tif
- __MACOSX/Figure_6/6G/._6G.tif
- Figure_6/6B/.DS_Store
- __MACOSX/Figure_6/6B/._.DS_Store
- Figure_6/6B/6B.tif
- __MACOSX/Figure_6/6B/._6B.tif
- Figure_6/6B/6B numerical data.xls
- __MACOSX/Figure_6/6B/._6B numerical data.xls
- Figure_6/6E/.DS_Store
- __MACOSX/Figure_6/6E/._.DS_Store
- Figure_6/6E/Image data/
- Figure_6/6E/6E numerical data.xls
- __MACOSX/Figure_6/6E/._6E numerical data.xls
- Figure_6/6D/.DS_Store
- __MACOSX/Figure_6/6D/._.DS_Store
- Figure_6/6D/6D.tif
- __MACOSX/Figure_6/6D/._6D.tif
- Figure_6/6C/.DS_Store
- __MACOSX/Figure_6/6C/._.DS_Store
- Figure_6/6C/6C.tif
- __MACOSX/Figure_6/6C/._6C.tif
- Figure_6/6E/Image data/Column4_merge.tif
- __MACOSX/Figure_6/6E/Image data/._Column4_merge.tif
- Figure_6/6E/Image data/Column1_HA.tif
- __MACOSX/Figure_6/6E/Image data/._Column1_HA.tif
- Figure_6/6E/Image data/.DS_Store
- __MACOSX/Figure_6/6E/Image data/._.DS_Store
- Figure_6/6E/Image data/Column2_merge.tif
- __MACOSX/Figure_6/6E/Image data/._Column2_merge.tif
- Figure_6/6E/Image data/column5_FLAG.tif
- __MACOSX/Figure_6/6E/Image data/._column5_FLAG.tif
- Figure_6/6E/Image data/column4_FLAG.tif
- __MACOSX/Figure_6/6E/Image data/._column4_FLAG.tif
- Figure_6/6E/Image data/Column3_HA.tif
- __MACOSX/Figure_6/6E/Image data/._Column3_HA.tif
- Figure_6/6E/Image data/Column5_merge.tif
- __MACOSX/Figure_6/6E/Image data/._Column5_merge.tif
- Figure_6/6E/Image data/Column7_HA.tif
- __MACOSX/Figure_6/6E/Image data/._Column7_HA.tif
- Figure_6/6E/Image data/column2_FLAG.tif
- __MACOSX/Figure_6/6E/Image data/._column2_FLAG.tif
- Figure_6/6E/Image data/column3_FLAG.tif
- __MACOSX/Figure_6/6E/Image data/._column3_FLAG.tif
- Figure_6/6E/Image data/Column5_HA.tif
- __MACOSX/Figure_6/6E/Image data/._Column5_HA.tif
- Figure_6/6E/Image data/Column3_merge.tif
- __MACOSX/Figure_6/6E/Image data/._Column3_merge.tif
- Figure_6/6E/Image data/column6_FLAG.tif
- __MACOSX/Figure_6/6E/Image data/._column6_FLAG.tif
- Figure_6/6E/Image data/column7_FLAG.tif
- __MACOSX/Figure_6/6E/Image data/._column7_FLAG.tif
- Figure_6/6E/Image data/Column6_merge.tif
- __MACOSX/Figure_6/6E/Image data/._Column6_merge.tif
- Figure_6/6E/Image data/Column2_HA.tif
- __MACOSX/Figure_6/6E/Image data/._Column2_HA.tif
- Figure_6/6E/Image data/Column6_HA.tif
- __MACOSX/Figure_6/6E/Image data/._Column6_HA.tif
- Figure_6/6E/Image data/Column7_merge.tif
- __MACOSX/Figure_6/6E/Image data/._Column7_merge.tif
- Figure_6/6E/Image data/Column1_merge.tif
- __MACOSX/Figure_6/6E/Image data/._Column1_merge.tif
- Figure_6/6E/Image data/column1_FLAG.tif
- __MACOSX/Figure_6/6E/Image data/._column1_FLAG.tif
- Figure_6/6E/Image data/Column4_HA.tif
- __MACOSX/Figure_6/6E/Image data/._Column4_HA.tif
