# Supplementary material for: TMEM25 is a Par3-binding protein that attenuates claudin assembly during tight junction development
Source: EMBO Rep. 2023 Dec 18;25(1):13. doi: 10.1038/s44319-023-00018-0 (PMC10897455; doi:10.1038/s44319-023-00018-0)
Supplement: Supplementary file 8 — Figure EV2 [file 44319_2023_18_MOESM8_ESM.zip › Figure_6/6F/6F numerical data.xlsx]

## Sheet: 6F numerical data
	TMEM25-FL			#1	#2	#3				TMEM25-∆C			#1	#2	#3
	FLAG									FLAG
		Lysate	Myc–Par3 (–)	64390	40547	91425.1					Lysate	Myc–Par3 (–)	70545.9	120702	90585.1
			Myc–Par3 (+)	57267	35130.3	79332.4						Myc–Par3 (+)	61736.7	105678	100985
		IP	Myc–Par3 (–)	59202.8	48654.4	48687.3					IP	Myc–Par3 (–)	44695.4	45353.3	33966
			Myc–Par3 (+)	13529.1	11813	14230.8						Myc–Par3 (+)	42928.8	13698.6	25403.2
		A: IP/Lysate	Myc–Par3 (–)	0.919442	1.19995	0.532538					A: IP/Lysate	Myc–Par3 (–)	0.633565	0.375747	0.374963
			Myc–Par3 (+)	0.236245	0.336264	0.179382						Myc–Par3 (+)	0.695352	0.129626	0.251555
	HA									HA
		Lysate	Myc–Par3 (–)	109961	139919	120035					Lysate	Myc–Par3 (–)	128328	7502.16	99284.6
			Myc–Par3 (+)	98234	137218	107722						Myc–Par3 (+)	115505	23766.3	124758
		IP	Myc–Par3 (–)	167910	123297	91753.2					IP	Myc–Par3 (–)	165762	93222.4	93454.5
			Myc–Par3 (+)	140968	136979	72180.8						Myc–Par3 (+)	131602	84703.6	83529
		B: IP/Lysate	Myc–Par3 (–)	1.527	0.881202	0.76439					B: IP/Lysate	Myc–Par3 (–)	1.2917	12.4261	0.941279
			Myc–Par3 (+)	1.43502	0.998261	0.670065						Myc–Par3 (+)	1.13937	3.56402	0.669526
		A/B	Myc–Par3 (–)	0.602122	1.36172	0.696684					A/B	Myc–Par3 (–)	0.49049	0.0302386	0.398354
			Myc–Par3 (+)	0.164629	0.336849	0.267708						Myc–Par3 (+)	0.610297	0.0363708	0.37572
				#1	#2	#3	average	STDEV					#1	#2	#3	average	STDEV
		A/B	Myc–Par3 (–)	1	1	1	1	0			A/B	Myc–Par3 (–)	1	1	1	1	0
			Myc–Par3 (+)	0.273414	0.247371	0.384261	0.301682	0.0726913				Myc–Par3 (+)	1.24426	1.20279	0.94318	1.13008	0.16318
