# Supplementary material for: TMEM25 is a Par3-binding protein that attenuates claudin assembly during tight junction development
Source: EMBO Rep. 2023 Dec 18;25(1):13. doi: 10.1038/s44319-023-00018-0 (PMC10897455; doi:10.1038/s44319-023-00018-0)
Supplement: Supplementary file 8 — Figure EV2 [file 44319_2023_18_MOESM8_ESM.zip › Figure_6/6A/6A numerical data.xls]

## Sheet: 6A
	Cldn1			#1	#2	#3				Cldn2			#1	#2	#3
	FLAG									FLAG
		Lysate	HA-TMEM25(–)	60079.5	44768	32802.1					Lysate	HA-TMEM25(–)	44633.3	23754.9	4906.49
			HA-TMEM25(+)	39667.6	16230.9	59885.5						HA-TMEM25(+)	45598.2	16082.3	4724.25
		IP	HA-TMEM25(–)	94233.7	53320.7	83587.2					IP	HA-TMEM25(–)	57284.1	14541.1	56187.9
			HA-TMEM25(+)	97085.4	63637.4	90417.5						HA-TMEM25(+)	56766.4	50518.1	56747.7
		A: IP/Lysate	HA-TMEM25(–)	1.56848	1.19104	2.54823					A: IP/Lysate	HA-TMEM25(–)	1.28344	0.612129	11.4518
			HA-TMEM25(+)	2.44748	3.92075	1.50984						HA-TMEM25(+)	1.24493	3.14122	12.012
	Myc									Myc
		Lysate	HA-TMEM25(–)	69552.9	69174.8	58851.2					Lysate	HA-TMEM25(–)	62251.4	64832.7	32798.9
			HA-TMEM25(+)	61841.8	30838.7	48887.9						HA-TMEM25(+)	56471.5	47333.2	24418.8
		IP	HA-TMEM25(–)	40167.7	52243.2	28855.2					IP	HA-TMEM25(–)	27423.9	34490.6	24384.1
			HA-TMEM25(+)	15292.8	1604.16	7372.25						HA-TMEM25(+)	15526.9	24547	13637
		B: IP/Lysate	HA-TMEM25(–)	0.577512	0.755235	0.490308					B: IP/Lysate	HA-TMEM25(–)	0.440535	0.531993	0.743442
			HA-TMEM25(+)	0.247289	0.0520179	0.150799						HA-TMEM25(+)	0.274951	0.518601	0.558462
		B/A	HA-TMEM25(–)	0.368198	0.634095	0.192411					B/A	HA-TMEM25(–)	0.343246	0.869086	0.0649195
			HA-TMEM25(+)	0.101039	0.0132674	0.0998774						HA-TMEM25(+)	0.220857	0.165095	0.046492
				#1	#2	#3	average	STDEV					#1	#2	#3	average	STDEV
		B/A	HA-TMEM25(–)	1	1	1	1	0			B/A	HA-TMEM25(–)	1	1	1	1	0
			HA-TMEM25(+)	0.274414	0.0209233	0.519083	0.271473	0.249093				HA-TMEM25(+)	0.643437	0.189964	0.716148	0.516516	0.28513
