# Supplementary material for: TMEM25 is a Par3-binding protein that attenuates claudin assembly during tight junction development
Source: EMBO Rep. 2023 Dec 18;25(1):13. doi: 10.1038/s44319-023-00018-0 (PMC10897455; doi:10.1038/s44319-023-00018-0)
Supplement: Supplementary file 8 — Figure EV2 [file 44319_2023_18_MOESM8_ESM.zip › Figure_6/6B/6B numerical data.xls]

## Sheet: 6B numerical data
	Cldn1			#1	#2	#3				Ocln			#1	#2	#3
	FLAG									FLAG
		Lysate	HA-TMEM25(–)	44203.3	52828	16178					Lysate	HA-TMEM25(–)	88941.6	76520.5	51275.9
			HA-TMEM25(+)	41063	49162.8	10201.2						HA-TMEM25(+)	53660.8	45875.7	22695.3
		IP	HA-TMEM25(–)	79947.1	86776.7	61227.7					IP	HA-TMEM25(–)	69474.1	102986	101828
			HA-TMEM25(+)	80706.8	84770.6	53292.8						HA-TMEM25(+)	50890.9	61210.8	73843.3
		A: IP/Lysate	HA-TMEM25(–)	1.80862	1.64263	3.78463					A: IP/Lysate	HA-TMEM25(–)	0.78112	1.34586	1.98589
			HA-TMEM25(+)	1.96544	1.72428	5.22416						HA-TMEM25(+)	0.948382	1.33427	3.25369
	Myc									Myc
		Lysate	HA-TMEM25(–)	42863.6	36593.2	58188.2					Lysate	HA-TMEM25(–)	83963.8	78483.2	142276
			HA-TMEM25(+)	43151.1	33787.1	59758.5						HA-TMEM25(+)	83264.5	80402.8	115426
		IP	HA-TMEM25(–)	37732.1	50331.9	37099.9					IP	HA-TMEM25(–)	35015.3	31474.7	28551.1
			HA-TMEM25(+)	2707.72	1336.75	24270.2						HA-TMEM25(+)	49573.2	35897.9	30606.3
		B: IP/Lysate	HA-TMEM25(–)	0.880282	1.37544	0.637584					B: IP/Lysate	HA-TMEM25(–)	0.417028	0.401037	0.200674
			HA-TMEM25(+)	0.0627497	0.0395639	0.406139						HA-TMEM25(+)	0.59537	0.446475	0.265159
		B/A	HA-TMEM25(–)	0.486714	0.837344	0.168467					B/A	HA-TMEM25(–)	0.533885	0.297978	0.10105
			HA-TMEM25(+)	0.0319266	0.0229451	0.0777423						HA-TMEM25(+)	0.627774	0.33462	0.0814948
				#1	#2	#3	average	STDEV					#1	#2	#3	average	STDEV
		B/A	HA-TMEM25(–)	1	1	1	1	0			B/A	HA-TMEM25(–)	1	1	1	1	0
			HA-TMEM25(+)	0.0655962	0.0274023	0.46147	0.184823	0.240343				HA-TMEM25(+)	1.17586	1.12297	0.806479	1.0351	0.199752
