# Supplementary material for: TMEM25 is a Par3-binding protein that attenuates claudin assembly during tight junction development
Source: EMBO Rep. 2023 Dec 18;25(1):13. doi: 10.1038/s44319-023-00018-0 (PMC10897455; doi:10.1038/s44319-023-00018-0)
Supplement: Supplementary file 8 — Figure EV2 [file 44319_2023_18_MOESM8_ESM.zip › Figure_6/6E/6E numerical data.xls]

## Sheet: 6E numerical data
	Intensity ratio of FLAG–Cldn (cell-cell contact site / non-contact site)
	FLAG–Cldn1		FLAG–Cldn2
	HA–TMEM25 (–)	HA–TMEM25 (+)	HA–TMEM25 (–)	HA–TMEM25 (+)
	5.27778	1.73077	2.91667	2.5
	8.40741	1.95455	3.30435	2.28
	8.17391	2.72222	6.52941	3.27778
	8.88235	4.51613	3.84615	1.93548
	8.40909	6.68182	6.04762	2.2807
	8.2	4.11538	4.07692	2.75
	5.04167	2.59524	5.33333	5
	1.54545	2.05882	8.44444	3.18182
	1.59259	2.13333	7.77778	4
	2.44444	1.68	2.38462	1.33929
	1.75	2.73333	5.23333	1.73333
	7.33333	1.5	5	4.64
	6.125	2.26667	5.09091	1.7
	4.6	3.72727	2.7619	2.30952
	8.83333	4.08333	3.9	2.08
	4.9	2.45455	6.25	4.875
	6.38462	2.68	4.1	2.61111
	2.4	1.95455	8.6	3.8125
	5.40909	2.52381	5.36	3.68182
	3.83333	1.5	1.81667	1.5625
	5	1.80769	6	2.4
	6.03333	1.90476	1.5	3.06061
	7.11111	1.95455	1.51515	1.52941
	6.27586	1.92308	1.92857	1.875
	6.46154	2.04348	4.375	1.4
	4.73684	2.32143	2.38462	2.0122
	3.54286	2.52	1.8	5.1
	2.3	3.15789	1.92	2.45455
	3.76667	2.53333	2.06667	6.40625
	4.46154	3.25	1.6	3.57143
	2.375	6.88235	4.29787	1.66667
	5.23529	3.30769	2.77778	1.72727
	4.625	5.58333	2.90909	1.5625
	4.59091	4.63158	3	1.6
	4.27778	5.73333	2	1.48148
